# Supplementary material for: Genome-Scale Co-Expression Network Comparison across Escherichia coli and Salmonella enterica Serovar Typhimurium Reveals Significant Conservation at the Regulon Level of Local Regulators Despite Their Dissimilar Lifestyles
Source: PLoS One. 2014 Aug 7;9(8):e102871. doi: 10.1371/journal.pone.0102871 (PMC4125155; doi:10.1371/journal.pone.0102871)
Supplement: Table S1 — Detailed description of the 211 pairs of modules with conserved co-expression behavior between E. coli and S. enetrica . Module ID: ID assigned to the conserved module pair. Core part: homologous gene pairs found in core part of the conserved co-expressed modules. orthologous gene pairs are connected by red lines, and non-orthologous ones are connected by black lines. Genes written in red are regulators and genes written in orange are involved in quorum sensing and pathogenecity. E. coli variable part: genes belonging to the variable part of the conserved modules in E. coli. Genes written in red are regulators. S. enterica variable part: genes belonging to the variable part of the conserved modules in S. enterica. Genes written in orange are involved in quorum sensing and pathogenecity. E. coli GO: GO terms that were found to be enriched in the modules of E. coli (core + variable part). E. coli KEGG Pathways: KEGG pathways that were found to be enriched in the modules of E. coli (core + variable part). E. coli regulators: Regulators that could be assigned to the modules of E. coli (core + variable part). Based on the enrichment of these modules in target genes of previously characterized regulons (as determined by RegulonDB). (XLS) [file pone.0102871.s001.xls]

## Sheet: Sheet1
Module ID	Core part	E. coli variable part	S. enetrica variable part	E. coli GO	E. coli KEGG Pathways	E. coli Regulators
1	(dadA--dadA)(dadX--dadX)			biological_process->metabolic process->cellular metabolic process->organic acid metabolic process->carboxylic acid metabolic process->amino acid metabolic process->amino acid catabolic process
2	(paaJ--yqeF)(yfcY--yqeF)(paaJ--fadA)(yfcY--fadA)(fadE--fadE)	fadH mhpR lsrK ydcT	fadB gltK	biological_process->metabolic process->cellular metabolic process->organic acid metabolic process->carboxylic acid metabolic process->monocarboxylic acid metabolic process->fatty acid metabolic process->fatty acid oxidation
3	(alsC--ydeY)(lsrC--ydeY)(lsrD--ydeY)(alsC--ydeZ)(lsrC--ydeZ)(lsrD--ydeZ)	gspH ddpB	ego yneA	biological_process->establishment of localization->transport		LsrR Crp
4	(alsA--ego)(yiaO--STM3169)	frvB	ybfM phsB STM4503	biological_process->establishment of localization->transport->carbohydrate transport
5	(lsrK--ydeV)(lsrA--mglA)(lsrA--ego)(lsrF--yneB)(araF--mglB)(lsrB--mglB)(araF--yneA)(lsrB--yneA)	ytfQ ydcT ydcS ytfJ	yjcH cstA dctA STM2786	biological_process->establishment of localization->transport		LsrR Crp
6	(lsrK--ydeV)(lsrA--ego)(lsrD--ydeY)(lsrD--ydeZ)(lsrB--yneA)	aldB	yneB	biological_process->establishment of localization->transport		LsrR Crp
7	(fadA--fadA)(yfcY--fadA)(yqeF--fadA)(lsrK--ydeV)(lsrA--mglA)(mglA--mglA)(lsrA--ego)(mglA--ego)(lsrD--ydeZ)(dctA--dctA)(lsrF--yneB)(pck--pckA)(araF--mglB)(mglB--mglB)(rbsB--mglB)(lsrB--mglB)(araF--yneA)(mglB--yneA)(rbsB--yneA)(lsrB--yneA)(cstA--cstA)	yghZ fadH yfcX ytfQ ydcT ydcS lsrG lsrR aldB ytfJ sgcX ydcV ydcU ydcW galS ytfR fadE fadL csiE ygjR ygfJ cspD yjfN yjfO ydbC ychH yggG mtlA mak glpF glpK aldA agp ucpA yeeI fucA xylF yjjM ygeV yqeB garD atoC macB aspA yqeC fruA	ucpA yjcH maeB STM2786 STM4536	biological_process->metabolic process->catabolic process->carbohydrate catabolic process		LsrR Crp GalR GalS FadR
8	(fadA--yqeF)(yfcY--yqeF)(yqeF--yqeF)(fadA--fadA)(yfcY--fadA)(yqeF--fadA)(dadA--dadA)(dadX--dadX)(fadB--fadB)	yghZ fadH fadD ugpB yfcX	ydcI STM1795	biological_process->metabolic process->cellular metabolic process->organic acid metabolic process->carboxylic acid metabolic process->monocarboxylic acid metabolic process->fatty acid metabolic process->fatty acid oxidation	fatty acid &beta;-oxidation I	FadR
9	(lsrF--yneB)(lsrB--yneA)					LsrR
10	(mglA--mglA)(mglA--ego)(dctA--dctA)(mglB--mglB)(mglB--yneA)	aldA pck	yjcH	biological_process->establishment of localization->transport->carbohydrate transport		GalR GalS
11	(mglB--yneA)(cstA--cstA)		maeB ydeV	biological_process->response to stimulus->response to external stimulus->response to extracellular stimulus->cellular response to extracellular stimulus->cellular response to nutrient levels->cellular response to starvation
12	(rbsA--ego)(rbsC--ydeY)(rbsC--ydeZ)(rbsB--yneA)			biological_process->establishment of localization->transport->carbohydrate transport
13	(astD--astD)(astE--astE)(astA--astA)(astB--astB)			biological_process->metabolic process->cellular metabolic process->organic acid metabolic process->carboxylic acid metabolic process->amino acid metabolic process->glutamine family amino acid metabolic process->arginine metabolic process->arginine catabolic process->arginine catabolic process to glutamate		ArgR NtrC RpoS
14	(puuE--gabT)(puuC--astD)	puuB	argD astA astB astE dppA	biological_process->metabolic process->nitrogen compound metabolic process->cellular nitrogen compound metabolic process->amine metabolic process->amine catabolic process	superpathway of arginine, putrescine, and 4-aminobutyrate degradation - superpathway of arginine and ornithine degradation - putrescine degradation II
15	(gabT--gabT)(lhgO--ygaF)(yeaG--yeaG)(astC--oat)	ygaT gabD	ugpB STM2789 phoN	biological_process->metabolic process->cellular metabolic process->organic acid metabolic process->carboxylic acid metabolic process->monocarboxylic acid metabolic process->fatty acid metabolic process->short-chain fatty acid metabolic process->butyrate metabolic process->gamma-aminobutyric acid metabolic process->gamma-aminobutyric acid catabolic process	4-aminobutyrate degradation I - superpathway of arginine, putrescine, and 4-aminobutyrate degradation	CsiR Nac
16	(yeaH--yeaH)(yeaG--yeaG)
17	(ybeL--ybeL)(uspG--ybdQ)(uspF--ybdQ)(uspG--ynaF)(uspF--ynaF)(uspG--ydaA)(uspF--ydaA)(uspG--uspA)(uspF--uspA)(ydbC--yajO)(yghZ--yajO)(yniA--STM1324)	ytfQ yfiA cspD glgS yjfO rbsD arcA ydgD yaeH ychH rob ydcH yeiA ygeV cbpA rseA	sseA sodB
18	(uspA--ybdQ)(uspA--ynaF)(uspA--ydaA)(uspA--uspA)(tas--yajO)	talB yciI yecA	ybeL STM1324 sseA sodB
19	(ahpC--STM0402)(uspA--ybdQ)(uspA--ynaF)(uspA--ydaA)(uspA--uspA)		yajO ybeL STM1324 sseA sodB
20	(uspF--ybdQ)(uspF--ynaF)(uspF--ydaA)(cspD--cspD)(yfiA--yhbH)		sodB bssR slyA STM1583 yahO oppF oppA	biological_process->response to stimulus->response to stress
21	(uspE--ybdQ)(uspF--ybdQ)(uspE--ynaF)(uspF--ynaF)(uspE--ydaA)(uspF--ydaA)(uspE--uspA)(uspF--uspA)	yniA ychH yliH		biological_process->response to stimulus->response to stress
22	(melA--melA)(melB--melB)			biological_process->metabolic process->catabolic process->carbohydrate catabolic process		MelR
23	(malK--malK)(lamB--lamB)		malM	biological_process->establishment of localization->transport->carbohydrate transport->glucoside transport->alpha-glucoside transport->maltose transport		MalT
24	(malP--malP)(malF--malF)(malE--malE)(malG--malG)(malK--malK)(lamB--lamB)(malM--malM)	malQ		biological_process->establishment of localization->transport->carbohydrate transport->glucoside transport->alpha-glucoside transport->maltose transport		MalT Crp
25	(manX--STM4535)(manY--STM4537)			biological_process->biological regulation->regulation of biological process->regulation of cellular process->signal transduction->phosphoenolpyruvate-dependent sugar phosphotransferase system		Mlc NagC
26	(manX--STM4535)(manX--STM4536)(manY--STM4537)(manZ--STM4538)		STM4539 STM4540.S	biological_process->biological regulation->regulation of biological process->regulation of cellular process->signal transduction->phosphoenolpyruvate-dependent sugar phosphotransferase system		Mlc NagC FruR
27	(srlB--STM2751)(srlE--STM2752)		STM4202 STM3142 cls dgoK	biological_process->biological regulation->regulation of biological process->regulation of cellular process->signal transduction->phosphoenolpyruvate-dependent sugar phosphotransferase system
28	(srlA--srlA)(srlE--srlE)	srlB srlD		biological_process->metabolic process->catabolic process->carbohydrate catabolic process		SrlR GutM HNS
29	(gatA--STM2344)(gatB--STM2343)	gatC gatZ	STM2340 STM2341 ulaA	biological_process->metabolic process->cellular metabolic process->alcohol metabolic process->polyol metabolic process->alditol metabolic process->hexitol metabolic process->galactitol metabolic process		GatR ArcA
30	(aceA--aceA)(aceB--aceB)			biological_process->metabolic process->cellular metabolic process->organic acid metabolic process->carboxylic acid metabolic process->monocarboxylic acid metabolic process->glyoxylate metabolic process->glyoxylate cycle	glyoxylate cycle	IclR
31	(caiC--ydiD)(alkB--alkB)		STM0273	biological_process->metabolic process->cellular metabolic process->amino acid and derivative metabolic process->amino acid derivative metabolic process->biogenic amine metabolic process->carnitine metabolic process->carnitine metabolic process, CoA-linked
32	(modA--modA)(modC--modC)			biological_process->establishment of localization->transport->ion transport->anion transport->inorganic anion transport->molybdate ion transport		ModE
33	(garK--garK)(garR--garR)(garD--garD)(garL--garL)	agp		biological_process->metabolic process->cellular metabolic process->organic acid metabolic process->carboxylic acid metabolic process->dicarboxylic acid metabolic process->aldaric acid metabolic process->galactarate metabolic process->galactarate catabolic process->D-galactarate catabolic process	D-galactarate degradation I - superpathway of D-glucarate and D-galactarate degradation	CdaR
34	(hypC--hypC)(hypB--hypB)(hypD--hypD)	dmsA		biological_process->metabolic process->cellular metabolic process->generation of precursor metabolites and energy->energy derivation by oxidation of organic compounds->cellular respiration->anaerobic respiration		OxyS IHF Fnr
35	(hybG--hypC)(hybF--hypA)(hybF--hypA)	hybE	hypB hypD	biological_process->metabolic process->cellular metabolic process->generation of precursor metabolites and energy->energy derivation by oxidation of organic compounds->cellular respiration->anaerobic respiration		NarL
36	(dmsA--dmsA)(fdhF--dmsA)(dmsA--phsA)(fdhF--phsA)(hyaB--hybC)(hypA--hypA)(hypB--hypB)(hypD--hypD)(dmsB--dmsB)(hybA--dmsB)(nrfC--dmsB)(dmsB--phsB)(hybA--phsB)(nrfC--phsB)(frdB--frdB)(frdA--frdA)(hyaA--hypO)(hybO--hypO)(dcuB--dcuA)(frdC--frdC)(ompW--ompW)(frdD--frdD)(ynfH--dmsC)(hybB--hybB)(ynfE--dmsA)(ynfF--dmsA)(hybA--hybA)	yliH ynfG ansB hybE yjiG yjiH fumB lrhA pepE hypC gldA narH hyaD hyaC hyaE appC ackA ydfZ	yjjI STM4305.S STM4306 nrfA	biological_process->metabolic process->cellular metabolic process->generation of precursor metabolites and energy->energy derivation by oxidation of organic compounds->cellular respiration->anaerobic respiration	mixed acid fermentation - respiration (anaerobic)	NarL Fnr DcuR AppY ArcA NarP Fis IscR FhlA RpoD,RpoS OxyS IHF
37	(narH--narH)(narJ--narJ)			biological_process->metabolic process->nitrogen compound metabolic process->nitrate metabolic process->nitrate assimilation
38	(fdnG--dmsA)(fdnH--dmsB)			biological_process->metabolic process->cellular metabolic process->generation of precursor metabolites and energy->energy derivation by oxidation of organic compounds->cellular respiration	formate to dimethyl sulfoxide electron transfer - formate to trimethylamine N-oxide electron transfer
39	(hyaB--STM1538)(hyaA--STM1539)			biological_process->metabolic process->cellular metabolic process->generation of precursor metabolites and energy->energy derivation by oxidation of organic compounds->cellular respiration->aerobic respiration		appY iscR narP rpoD,rpoS narL
40	(cydA--cydA)(cydB--cydB)			biological_process->macromolecular complex subunit organization->macromolecular complex assembly->protein complex assembly->cellular protein complex assembly->cytochrome complex assembly	succinate to cytochrome <i>bd</i> oxidase electron transfer
41	(frdB--frdB)(frdA--frdA)(frdC--frdC)(frdD--frdD)			biological_process->metabolic process->cellular metabolic process->generation of precursor metabolites and energy->energy derivation by oxidation of organic compounds->fermentation	NADH to fumarate electron transfer - respiration (anaerobic)	DcuR NarL
42	(hyaB--STM1538)(hyaD--STM1536)(hyaA--STM1539)(hyaC--STM1537)		STM1532 STM1540	biological_process->metabolic process->cellular metabolic process->generation of precursor metabolites and energy->energy derivation by oxidation of organic compounds->cellular respiration->aerobic respiration		AppY IscR NarP RpoD,RpoS NarL ArcA
43	(dmsB--fdnH)(hybA--fdnH)(dmsB--phsB)(hybA--phsB)	hybO hybB	STM0699 fdnI	biological_process->metabolic process->cellular metabolic process->generation of precursor metabolites and energy->energy derivation by oxidation of organic compounds->cellular respiration->anaerobic respiration		NarL
44	(dmsA--dmsA)(fdnG--dmsA)(dmsA--phsA)(fdnG--phsA)(ansB--ansB)(hybG--hypC)(hypC--hypC)(gldA--gldA)(gldA--gldA)(hybC--hybC)(dmsB--dmsB)(fdnH--dmsB)(hybA--dmsB)(nrfC--dmsB)(dmsB--phsB)(fdnH--phsB)(hybA--phsB)(nrfC--phsB)(frdB--frdB)(narH--narH)(hybO--hypO)(narJ--narJ)(frdC--frdC)(ompW--ompW)(frdD--frdD)(nrfA--nrfA)(narG--narG)(hybB--hybB)(ynfF--dmsA)(hybA--hybA)(nrfC--nrfC)(nrfB--nrfB)	yliH glpB ydcA dmsC ynfG hybD hybE yjiG yjiH lrhA hypD pykA narP torD torA torC yhjA napC ccmB ccmC ccmE napH napG napB ccmA narI ackA	nrfB fumB dcuB yfaW STM4305.S STM4306 hypB frdA phsC dcuA yjdL	biological_process->metabolic process->cellular metabolic process->generation of precursor metabolites and energy->energy derivation by oxidation of organic compounds->cellular respiration->anaerobic respiration	formate to dimethyl sulfoxide electron transfer - formate to nitrate electron transfer - formate to trimethylamine N-oxide electron transfer - mixed acid fermentation - respiration (anaerobic) - NADH to dimethyl sulfoxide electron transfer - NADH to fumarate electron transfer	NarL Fnr NarP ModE rpoD FlhCD Fis RstA IHF ArcA DcuR IscR TorR
45	(narH--narY)(narH--narH)(narJ--narJ)(narI--narI)(narG--narZ)(narG--narG)		narK cadB cadA yjdL	biological_process->metabolic process->nitrogen compound metabolic process->nitrate metabolic process->nitrate assimilation	formate to nitrate electron transfer	RstA NarL Fis IHF
46	(hybA--ttrB)(mdtE--STM2692)(hyaA--STM1786)(hybO--STM1786)	yjiH hypD adiY hyaD hyaC hyaB hyaE hyaF appC appB yhiD	STM2587	biological_process->metabolic process->cellular metabolic process->generation of precursor metabolites and energy->energy derivation by oxidation of organic compounds->cellular respiration->anaerobic respiration		AppY RpoD,RpoS ArcA IscR NarL NarP Fis
47	(cydA--STM1792)(cydB--STM1793)(hyaA--hypO)(hybO--hypO)(ybgE--ybgE)(hybB--hybB)	cspD pck hybA lrhA	yaaJ STM2552 STM1328 pudB pduP pduU ybaL mgtA yhiH dmsA	biological_process->macromolecular complex subunit organization->macromolecular complex assembly->protein complex assembly->cellular protein complex assembly->cytochrome complex assembly		ArcA NarL
48	(dmsA--dmsA)(fdhF--dmsA)(dmsA--STM1499)(fdhF--STM1499)(dmsA--phsA)(fdhF--phsA)(ansB--ansB)(hybG--hypC)(hypC--hypC)(gldA--gldA)(gldA--gldA)(hyaB--hybC)(hybC--hybC)(hypD--hypD)(dmsB--dmsB)(hybA--dmsB)(nrfC--dmsB)(dmsB--phsB)(hybA--phsB)(nrfC--phsB)(frdB--frdB)(yeiT--STM2186)(aspA--aspA)(frdA--frdA)(narH--narH)(hyaA--hypO)(hybO--hypO)(dcuB--dcuB)(dcuB--dcuA)(frdC--frdC)(ompW--ompW)(frdD--frdD)(dmsC-…	yliH glpB yeiA ynfG hybD hybE yjiG yjiH fumB lrhA katG pykA narP torA yhjA yjjW nrfB yjiE ydhW citF citE citD citT narJ hyaD hyaC hyaE hyaF appC yedY ackA yfiD	STM1324 sodB STM0652 cydB caiF STM2950 yfiQ yfaW STM3137 yhiH STM3793 yjfN STM0327 yhdH pepT bioD yjjI yhbS yhbT hsdR yhbU STM4305.S STM4306 hypA hypB narI narG napA aegA menB STM4044 STM2314 tcp	biological_process->metabolic process->cellular metabolic process->generation of precursor metabolites and energy->energy derivation by oxidation of organic compounds->cellular respiration->anaerobic respiration	mixed acid fermentation - respiration (anaerobic) - NADH to fumarate electron transfer	NarL Fnr ArcA AppY NarP DcuR Fis IscR RpoD,RpoS DpiA RpoD IHF
49	(hybA--dmsB)(ydhX--dmsB)(dmsC--dmsC)(ynfH--dmsC)(ynfF--dmsA)	ydhV ynfG ansB hybB torD dmsD ydhW prfH citF	dmsA	biological_process->metabolic process->cellular metabolic process->generation of precursor metabolites and energy->electron transport chain->respiratory electron transport chain->anaerobic electron transport chain		NarL Fnr
50	(napH--napH)(napB--napB)	napG	napC	biological_process->metabolic process->cellular metabolic process->generation of precursor metabolites and energy->energy derivation by oxidation of organic compounds->cellular respiration->anaerobic respiration		IscR ModE NarP FlhCD NarL
51	(fdnG--dmsA)(hybG--hypC)(hypC--hypC)(napH--napH)(gldA--gldA)(hypD--hypD)(fdnH--dmsB)(hybA--dmsB)(nrfC--dmsB)(fdnH--phsB)(hybA--phsB)(nrfC--phsB)(narH--narH)(napG--napF)(narJ--narJ)(narI--narI)(napC--napC)(torC--napC)(napB--napB)(ompW--ompW)(frdD--frdD)(nrfA--nrfA)(torD--STM4308)(ynfF--dmsA)(hybA--hybA)(nrfB--nrfB)	yliH glpB dmsC ansB hybB hybD hybE yjiH lrhA pykA narP torA yhjA ccmB ccmC ccmE ccmA ccmH ccmG	STM0699 potE speF fumB dcuB cydB yfaW STM3793 pepT STM4305.S STM4306 hypA hypB frdC frdB frdA hybC hypO dcuA aspA narG narK yjdL napA napD nirD yeiA STM2530 garR garL	biological_process->metabolic process->cellular metabolic process->generation of precursor metabolites and energy->energy derivation by oxidation of organic compounds->cellular respiration->anaerobic respiration	formate to trimethylamine N-oxide electron transfer - formate to nitrate electron transfer	NarL Fnr NarP FlhCD ModE RpoD IscR RstA Fis IHF TorR NsrR
52	(fdnG--fdnG)(fdnH--fdnH)(fdnI--fdnI)			biological_process->metabolic process->cellular metabolic process->generation of precursor metabolites and energy->energy derivation by oxidation of organic compounds->cellular respiration	formate to dimethyl sulfoxide electron transfer - formate to trimethylamine N-oxide electron transfer	NarP NarL
53	(oppD--dppD)(oppF--dppF)			biological_process->establishment of localization->transport->peptide transport->peptidoglycan peptide transport		GcvB ModE FliA Lrp
54	(yliC--STM1256)(yliD--STM1257)		STM0699
55	(yliC--oppB)(yliC--dppB)(yliB--dppA)(yliD--oppC)(yliD--dppC)		gltJ argT astD dppF dppD cycA oppD malZ
56	(dppD--dppD)(dppB--dppB)(dppC--dppC)(dppF--dppF)			biological_process->establishment of localization->transport->peptide transport->oligopeptide transport->dipeptide transport		GcvB IHF
57	(oppD--dppD)(oppB--dppB)(oppC--dppC)(oppF--dppF)	oppA		biological_process->establishment of localization->transport->peptide transport->oligopeptide transport		GcvB ModE FliA Lrp
58	(ybjG--phoN)(uhpA--ssrB)	yagI torA insH-4 recQ yeiC mreC		biological_process->biological regulation->regulation of biological process->regulation of developmental process->regulation of anatomical structure morphogenesis->regulation of cell morphogenesis->regulation of cell shape
59	(yjiA--yjiA)(yjiY--yjiY)			biological_process->response to stimulus->response to external stimulus->response to extracellular stimulus->cellular response to extracellular stimulus->cellular response to nutrient levels->cellular response to starvation
60	(sdaC--sdaC)(sdaB--sdaB)			biological_process->metabolic process->cellular metabolic process->organic acid metabolic process->carboxylic acid metabolic process->amino acid metabolic process->amino acid catabolic process->serine family amino acid catabolic process->L-serine catabolic process
61	(tdcC--tdcC)(tdcB--tdcB)		tdcE tdcD	biological_process->metabolic process->cellular metabolic process->organic acid metabolic process->carboxylic acid metabolic process->amino acid metabolic process->amino acid catabolic process->aspartate family amino acid catabolic process->threonine catabolic process->threonine catabolic process to pyruvate
62	(hcaB--ybbO)(yjcQ--yhfK)	yjhF nudD yjfC yihQ tynA	panB	biological_process->metabolic process->nitrogen compound metabolic process->cellular nitrogen compound metabolic process->amine metabolic process
63	(mtlD--mtlD)(mtlR--mtlR)		mtlA	biological_process->metabolic process->catabolic process->carbohydrate catabolic process		MtlR
64	(betB--ydcW)(dacD--dacC)	chbA yeeT caiB pflD rimI zur plsB		biological_process->metabolic process
65	(citT--STM0765)(ycjQ--idnD)	yagV	allP ybbV ydiM citF wzxC
66	(citT--citT)(citE--STM0854)	citF citD	stfA STM4196 stbE	biological_process->metabolic process->cellular metabolic process->cofactor metabolic process->coenzyme metabolic process->acetyl-CoA metabolic process
67	(menB--menB)(menC--menC)			biological_process->metabolic process->cellular metabolic process->vitamin metabolic process->fat-soluble vitamin metabolic process->vitamin K metabolic process->menaquinone metabolic process->menaquinone biosynthetic process	1,4-dihydroxy-2-naphthoate biosynthesis I - superpathway of menaquinone-8 biosynthesis I
68	(rimJ--rimJ)(yceH--yceH)			biological_process->metabolic process->macromolecule metabolic process->biopolymer metabolic process->biopolymer modification->protein modification process->protein amino acid acylation->protein amino acid acetylation->N-terminal protein amino acid acetylation->N-terminal peptidyl-alanine acetylation
69	(yfcF--yghU)(yfcH--yfcH)		psiF yaiC sodC oat yeeZ yqjD STM4529
70	(rfaD--yeeZ)(sspA--yghU)	sspB	ycfM sodC oat	biological_process->response to stimulus->response to stress
71	(ybeY--ybeY)(ybeZ--phoL)	hslV clpB hslR	ybeX	biological_process->response to stimulus->response to stress
72	(groS--groES)(groL--groEL)			biological_process->cellular process->cell division->cytokinesis
73	(dnaK--dnaK)(dnaJ--dnaJ)			biological_process->metabolic process->macromolecule metabolic process->macromolecule biosynthetic process->biopolymer biosynthetic process->DNA replication
74	(groS--groES)(dnaK--dnaK)(groL--groEL)(lon--lon)(dnaJ--dnaJ)(clpB--clpB)(grpE--grpE)(hslU--hslU)(ybbN--ybbN)(hslV--hslV)	htpG hslO ibpA		biological_process->metabolic process->macromolecule metabolic process->protein metabolic process->cellular protein metabolic process->protein folding		RpoH
75	(groS--groES)(dnaK--dnaK)(groL--groEL)(dnaJ--dnaJ)(clpB--clpB)			biological_process->metabolic process->macromolecule metabolic process->protein metabolic process->cellular protein metabolic process->protein folding
76	(ldhA--ldhA)(hslJ--hslJ)			biological_process->response to stimulus->response to stress
77	(apt--apt)(folB--folB)	yejK	yeeF ycbY amiC yihI coaA	biological_process->metabolic process->cellular metabolic process->nucleobase, nucleoside, nucleotide and nucleic acid metabolic process->nucleobase, nucleoside and nucleotide metabolic process->nucleobase metabolic process->purine base metabolic process->purine base salvage->adenine salvage
78	(dusB--yhdG)(suhB--suhB)(rnpA--rnpA)	gpt yeeF potA tig bipA fis		biological_process->metabolic process->macromolecule metabolic process->biopolymer metabolic process->RNA metabolic process->tRNA metabolic process->tRNA processing
79	(glyS--glyS)(glyQ--glyQ)			biological_process->metabolic process->macromolecule metabolic process->biopolymer metabolic process->RNA metabolic process->tRNA metabolic process->tRNA aminoacylation->tRNA aminoacylation for protein translation->glycyl-tRNA aminoacylation
80	(tufA--tuf)(tufB--tuf)(fusA--fusA)			biological_process->metabolic process->macromolecule metabolic process->macromolecule biosynthetic process->biopolymer biosynthetic process->translational elongation
81	(rpsL--rpsL)(rpsG--rpsG)(rpsJ--rpsJ)(rpsB--rpsB)(rplK--rplK)(rplA--rplA)(rpoB--rpoB)(rplC--rplC)(rplD--rplD)(rplW--rplW)(rplB--rplB)(rplV--rplV)(rpsC--rpsC)(rplN--rplN)(rplE--rplE)(rpsH--rpsH)(rplF--rplF)(rpsE--rpsE)(rpsM--rpsM)(rpsK--rpsK)(rplM--rplM)(rpsS--rpsS)(rplP--rplP)(rplO--rplO)(secY--secY)(rpoA--rpoA)(rpsR--rpsR)(rplJ--rplJ)(rplR--rplR)(tsf--tsf)(trmD--trmD)(fusA--fusA)(rpsD--rpsD)(rimM…	atpA atpF tufA tufB rpsN rpmJ rplQ ybgF	tig pyrH rpsA rplX rplS rplI rpsP rpsF rpsQ rplU	biological_process->metabolic process->macromolecule metabolic process->macromolecule biosynthetic process->cellular macromolecule biosynthetic process->translation		Fnr
82	(rplN--rplN)(rplE--rplE)		rpsE	biological_process->metabolic process->macromolecule metabolic process->macromolecule biosynthetic process->cellular macromolecule biosynthetic process->translation
83	(rplK--rplK)(rplA--rplA)			biological_process->metabolic process->macromolecule metabolic process->macromolecule biosynthetic process->cellular macromolecule biosynthetic process->translation
84	(dusB--yhdG)(fis--fis)		speE fabH dnaG fabA	biological_process->metabolic process->macromolecule metabolic process->biopolymer metabolic process->RNA metabolic process->tRNA metabolic process
85	(accC--accC)(accB--accB)			biological_process->metabolic process->cellular metabolic process->organic acid metabolic process->carboxylic acid metabolic process->monocarboxylic acid metabolic process->fatty acid metabolic process->fatty acid biosynthetic process	fatty acid biosynthesis initiation I - superpathway of fatty acid biosynthesis initiation (E. coli)	AccB
86	(nusA--nusA)(infB--infB)			biological_process->biological regulation->regulation of biological process->regulation of metabolic process->regulation of biosynthetic process->regulation of macromolecule biosynthetic process->regulation of transcription->regulation of transcription termination
87	(nrdB--nrdB)(nrdA--nrdA)			biological_process->metabolic process->macromolecule metabolic process->macromolecule biosynthetic process->biopolymer biosynthetic process->DNA replication	adenosine nucleotides <i>de novo</i> biosynthesis - guanosine nucleotides <i>de novo</i> biosynthesis - pyrimidine deoxyribonucleotides <i>de novo</i> biosynthesis - purine nucleotides <i>de novo</i> biosynthesis I	ArgP NrdR
88	(valS--valS)(ppiD--cypD)		fabF ileS dacA accB efp yeiP glyQ	biological_process->metabolic process->macromolecule metabolic process->biopolymer metabolic process->RNA metabolic process->tRNA metabolic process->tRNA aminoacylation->tRNA aminoacylation for protein translation->valyl-tRNA aminoacylation
89	(rpmH--rpmH)(rpsU--rpsU)		ybeA ybeB yeaZ STM3841	biological_process->metabolic process->macromolecule metabolic process->macromolecule biosynthetic process->cellular macromolecule biosynthetic process->translation
90	(rplM--rplM)(rpsI--rpsI)(rpmB--rpmB)	rpmG	rplU	biological_process->metabolic process->macromolecule metabolic process->macromolecule biosynthetic process->cellular macromolecule biosynthetic process->translation
91	(dusB--yhdG)(rpsL--rpsL)(rpsG--rpsG)(rpsJ--rpsJ)(rpsB--rpsB)(rplK--rplK)(rplA--rplA)(rpoB--rpoB)(rplC--rplC)(rplD--rplD)(rplW--rplW)(rplB--rplB)(rplV--rplV)(rpsC--rpsC)(rplN--rplN)(rplE--rplE)(rpsH--rpsH)(rplF--rplF)(rpsE--rpsE)(rpsM--rpsM)(rpsK--rpsK)(rplM--rplM)(rpsS--rpsS)(nusA--nusA)(rplP--rplP)(rplX--rplX)(rplO--rplO)(secY--secY)(rpoA--rpoA)(rplQ--rplQ)(rpmA--rpmA)(yebC--yebC)(rplL--rplL)(rp…	mreD ybgC hflC acrB accD gyrA dnaG zwf serS yraM hisS ileS aroK aroB rhlB dnaX atpD atpA atpF atpG atpH tufA tufB pal rpsN rpmJ prfB ybgF fabD atpB atpE bipA pncB guaB guaA lysS dacA mltD yajC accC argS asnS glnS aspS prfC pcnB plsX pyrG tolB truB rpoC lepA yfgL aceE spoT lolC yejM yfiO valS ispA cvpA speE aroA atpC pgi ptsI fabG nudH ribF rfaF rfaD prmB infC yhgF damX proX yaeL hlpA lpxD yraP su…	fhuA speD yjeA fis fabH rnpA rplS rpsI rplI rpsP rpsQ yceD rpmB rpmC yajD murA yeaZ secD lonH mreB pheS	biological_process->metabolic process->macromolecule metabolic process->macromolecule biosynthetic process->cellular macromolecule biosynthetic process->translation	tRNA charging pathway - superpathway of fatty acid biosynthesis I (E. coli) - superpathway of fatty acid biosynthesis initiation (E. coli) - fatty acid biosynthesis initiation I
92	(rfbD--rfbD)(rfbA--rfbA)(rfbC--rfbC)	wbbI rfbX rfbB	yebC rfbI	biological_process->metabolic process->macromolecule metabolic process->biopolymer metabolic process->polysaccharide metabolic process->cellular polysaccharide metabolic process->O antigen metabolic process->O antigen biosynthetic process	dTDP-L-rhamnose biosynthesis I - <i>O</i>-antigen building blocks biosynthesis (<i>E. coli</i>)
93	(atpD--atpD)(atpG--atpG)(atpF--atpF)(atpH--atpH)	atpA		biological_process->metabolic process->cellular metabolic process->nucleobase, nucleoside, nucleotide and nucleic acid metabolic process->nucleobase, nucleoside and nucleotide metabolic process->nucleoside phosphate metabolic process->nucleotide metabolic process->purine nucleotide metabolic process->purine nucleotide biosynthetic process->purine nucleoside triphosphate biosynthetic process->puri…
94	(aspS--aspS)(gyrA--gyrA)	rpsA proS leuS gltX rpoB		biological_process->metabolic process->macromolecule metabolic process->macromolecule biosynthetic process->cellular macromolecule biosynthetic process->translation
95	(ydcU--potB)(ydcT--potA)	ydcS ydcV ydcW		biological_process->establishment of localization->transport
96	(pheS--pheS)(ispU--uppS)(dusB--yhdG)(yjbN--yhdG)(rpsJ--rpsJ)(rpsB--rpsB)(rplK--rplK)(rplA--rplA)(rpoB--rpoB)(rplB--rplB)(rpsC--rpsC)(rplN--rplN)(rpsH--rpsH)(rplF--rplF)(rpsE--rpsE)(rpsM--rpsM)(rpsK--rpsK)(rpsI--rpsI)(hisS--hisS)(gyrA--parC)(nusA--nusA)(rplP--rplP)(secY--secY)(rpoA--rpoA)(rpmA--rpmA)(prfA--prfA)(yebC--yebC)(rpmB--rpmB)(rpsP--rpsP)(efp--efp)(rpsR--rpsR)(rplJ--rplJ)(nusG--nusG)(rplU…	pta pyrF ybgC acrB mioC ychF ribE nusB topA rnhB alr hscA tatB yeeF thiI b4469 obgE yhbE prc pheT aroK dnaX rpsN rplQ guaA lysS ansA potC argS asnS glnS aspS leuS gltX prfC trmU truB mukB rho rpoC yfgL ffh dnaB aceE aceF ndh kdsA cld tyrS tolA ispA yafK rfaF rfaD sspB map yceA rpmI infC damX rnc lpxD	fhuA hepA ydaO pth recR yccW rpsO pitA sseB gidB yggW yoaA accA yfjD speD yjeA speE fklB rimI rplX rpsG rpsL rplM rplD rplC rplV rplW rplO rplR rpsQ rpsS rplE rplL yceD rpmF rpmD rpmC yaeT res rpmJ folK serB murA purR ybiS adk usg ybeB yeaZ rpmH STM3841 yrbA holD rpmG rsmC gsk secD secF ycaO yeeF rph ycbY lonH mdoH thiI trmU trmA yaeL pyrE recG yjgQ ycfU cmk yhbC glyS glyQ prfB rfbD endA hsdM prm…	biological_process->metabolic process->macromolecule metabolic process->macromolecule biosynthetic process->cellular macromolecule biosynthetic process->translation	tRNA charging pathway - superpathway of fatty acid biosynthesis I (E. coli) - superpathway of fatty acid biosynthesis initiation (E. coli)
97	(purB--purB)(pheS--pheS)(argS--argS)(rpsL--rpsL)(rpsG--rpsG)(tufA--tuf)(tufB--tuf)(rpsB--rpsB)(atpD--atpD)(ileS--ileS)(rplK--rplK)(rplA--rplA)(rpoB--rpoB)(rplC--rplC)(rplD--rplD)(rplW--rplW)(rplB--rplB)(rplV--rplV)(rpsC--rpsC)(rpsH--rpsH)(rpsK--rpsK)(rplM--rplM)(hisS--hisS)(aroA--aroA)(aspS--aspS)(gyrA--gyrA)(gyrA--parC)(rplX--rplX)(rpoA--rpoA)(rplQ--rplQ)(nrdA--nrdA)(yebC--yebC)(atpG--atpG)(efp-…	hflC potA msbA dnaG zwf yraM fklB trxB aroK aroB rhlB dnaX atpA pal rpsE rpsJ rpsS rplP rplR rpsN rpsM rplF rplO rplN rplE secY prfB fabD atpB rpmA priB bipA dusB fis rpsR rpsI rplS pncB guaA lysS mltD tgt yajC potC glnS gltX pcnB nudB plsX fabH tolB truB rho rpoC nusA infB yfgL ffh dnaB aceE aceF lolC yejM rplL yfiO tolA ispA glyA folE pgi ptsI rfaF rfaD infC yhgF damX rfaP yaeT lpxD	fhuA tyrS purA plsB yggW yidC rpsP murA purR ybiS gsk secD rph thiI trmU mreB yijP yeiP guaB cysS ybhC glyQ ycdW STM4192 alaS yjjK yibN metG glmU imp nlpB slyD ygiF rfbD rfbI rfbA hsdM mdoG yigQ valS ddl thyA sdaB srfA frr ackA pyrD amiC coaA carA lpdA flgB fliF rnb proQ rfbF	biological_process->metabolic process->macromolecule metabolic process->macromolecule biosynthetic process->cellular macromolecule biosynthetic process->translation	tRNA charging pathway - superpathway of fatty acid biosynthesis initiation (E. coli) - fatty acid biosynthesis initiation I
98	(argS--argS)(pcnB--pcnB)	dusB yebC prfC	rnb	biological_process->metabolic process->macromolecule metabolic process->biopolymer metabolic process->RNA metabolic process->RNA modification
99	(purB--purB)(purF--purF)(cvpA--cvpA)	glyA pyrC purL purH	purC	biological_process->metabolic process->cellular metabolic process->nucleobase, nucleoside, nucleotide and nucleic acid metabolic process->nucleobase, nucleoside and nucleotide metabolic process->nucleoside phosphate metabolic process->nucleotide metabolic process->purine nucleotide metabolic process->purine nucleotide biosynthetic process	superpathway of histidine, purine, and pyrimidine biosynthesis - purine nucleotides <i>de novo</i> biosynthesis I - 5-aminoimidazole ribonucleotide biosynthesis I - 5-aminoimidazole ribonucleotide biosynthesis II - inosine-5-phosphate biosynthesis I	PurR
100	(rluB--yciL)(ygjO--ygjO)		slp dniR potB uppS plsX prfA ydgI	biological_process->metabolic process->macromolecule metabolic process->biopolymer metabolic process->RNA metabolic process->rRNA metabolic process->rRNA processing->rRNA modification->rRNA pseudouridine synthesis
101	(fdx--fdx)(yfhJ--yfhJ)
102	(yedA--yicL)(rhsA--STM0292)	yqfA	STM0081 STM1485 STM1548.s
103	(yciM--yciM)(yciS--yciS)
104	(gmk--gmk)(rluD--rluA)		spoU ftsB infA hscA rpoZ atpI	biological_process->metabolic process->cellular metabolic process->nucleobase, nucleoside, nucleotide and nucleic acid metabolic process->nucleobase, nucleoside and nucleotide metabolic process->nucleoside phosphate metabolic process->nucleotide metabolic process->purine nucleotide metabolic process
105	(ygbK--ygbK)(ygbM--ygbM)	ynbC yicI b2228
106	(fsaA--talB)(kbaY--fba)	yagR ybiW ymfQ	eno	biological_process->metabolic process->primary metabolic process->carbohydrate metabolic process->cellular carbohydrate metabolic process->monosaccharide metabolic process->hexose metabolic process->fructose metabolic process
107	(gapA--gapA)(tpiA--tpiA)(fbaA--fba)	grxB glyA ppc pgi ptsI adhE pgk panB		biological_process->metabolic process->primary metabolic process->carbohydrate metabolic process->cellular carbohydrate metabolic process->monosaccharide metabolic process->hexose metabolic process->glucose metabolic process->glucose catabolic process->glycolysis	gluconeogenesis I - glycolysis I - superpathway of glycolysis and Entner-Doudoroff
108	(eutI--eutD)(cchA--eutK)(cchA--eutM)	cchB	eutL
109	(gltJ--gltK)(gltK--gltK)(gltJ--gltJ)(gltK--gltJ)			biological_process->establishment of localization->transport->amine transport->amino acid transport->acidic amino acid transport->aspartate transport
110	(glnA--glnA)(glnP--gltK)(glnP--gltJ)(glnP--glnP)(glnH--glnH)(glnQ--glnQ)		argT	biological_process->metabolic process->cellular metabolic process->organic acid metabolic process->carboxylic acid metabolic process->amino acid metabolic process->glutamine family amino acid metabolic process->glutamine metabolic process->glutamine biosynthetic process		NtrC RpoN
111	(rsmB--sun)(fmt--fmt)		trkA glpG	biological_process->metabolic process->macromolecule metabolic process->biopolymer metabolic process->RNA metabolic process->RNA modification
112	(rsxB--ydgM)(rsxA--STM1459)			biological_process->response to stimulus->response to stress->response to oxidative stress
113	(eutQ--eutQ)(eutP--eutP)			biological_process->metabolic process->nitrogen compound metabolic process->cellular nitrogen compound metabolic process->amine metabolic process->amine catabolic process
114	(fimB--STM0554)(yahA--ydiV)(yahA--STM1265)	proV	ybbL STM2762 STM4320 STM4212 STM1528 manC	biological_process->developmental process->anatomical structure morphogenesis->cellular structure morphogenesis->cell morphogenesis->cell projection organization and biogenesis->pilus organization and biogenesis->pilus biogenesis
115	(yjbQ--yjbQ)(yjbR--yjbR)	yhiD cbpM	STM0479 STM4252
116	(osmY--osmY)(ybaY--ybaY)		yghA STM4562
117	(poxB--poxB)(otsA--otsA)(ygaU--ygaU)	otsB	ybdR fbaB	biological_process->metabolic process->primary metabolic process->carbohydrate metabolic process->cellular carbohydrate metabolic process->disaccharide metabolic process->disaccharide biosynthetic process->trehalose biosynthetic process
118	(poxB--poxB)(talA--talA)(otsA--otsA)(wrbA--wraB)(katE--katE)(ygaU--ygaU)(osmY--osmY)(elaB--elaB)(elaB--ygaM)	fbaB osmC sra ybaY osmE hdeB hdeD grxB	treA yeaH yeaG yghA fbaB STM4519 tktB STM1560 pfkB	biological_process->response to stimulus->response to stress->response to osmotic stress		RpoS
119	(yiaG--yiaG)(elaB--elaB)(ygaM--elaB)	fbaB hchA ygaU yegP yebV	uspB arcA glgC STM4267	biological_process->metabolic process->macromolecule metabolic process->protein metabolic process->cellular protein metabolic process->protein folding->protein refolding
120	(wrbA--wraB)(dkgA--dkgA)(hchA--yhbO)(ygaU--ygaU)(yeaG--yeaG)(elaB--elaB)(ygaM--elaB)(yqjD--elaB)(elaB--ygaM)(ygaM--ygaM)(yqjD--ygaM)(fbaB--fbaB)	yegP yebV osmC sra yccJ osmE gadC yqjC yqjE	yccJ treA ybaY yeaH poxB yghA STM4519 talA osmY STM4562	biological_process->response to stimulus->response to stress->response to osmotic stress
121	(basS--copS)(eptA--yhjW)		mraY hemK glpE malQ ynfM	biological_process->response to stimulus->response to chemical stimulus->response to inorganic substance->response to metal ion->response to iron ion->response to iron(III) ion
122	(yfbH--STM2300)(arnT--arnT)			biological_process->metabolic process->macromolecule metabolic process->biopolymer metabolic process->biopolymer modification->protein modification process->protein amino acid glycosylation->protein amino acid O-linked glycosylation
123	(yiaK--allD)(yiaL--STM3080)
124	(ytfE--ytfE)(yeaR--STM1808)	yoaG	hcp	biological_process->metabolic process->macromolecule metabolic process->protein metabolic process->cellular protein metabolic process->protein repair		NsrR NarP
125	(hmp--hcr)(hcr--hcr)(hcp--hcp)(ytfE--ytfE)	nirD		biological_process->establishment of localization->transport->gas transport->oxygen transport		NsrR NarP Fnr
126	(luxS--luxS)(lpp--lppB)		yfcZ orfB ynfD yqjG	biological_process->cellular process->cell communication->cell-cell signaling->quorum sensing
127	(truB--truB)(rbfA--rbfA)			biological_process->metabolic process->macromolecule metabolic process->biopolymer metabolic process->RNA metabolic process->RNA modification
128	(aceF--aceF)(aceE--aceE)			biological_process->metabolic process->cellular metabolic process->cofactor metabolic process->coenzyme metabolic process->acetyl-CoA metabolic process->acetyl-CoA biosynthetic process->acetyl-CoA biosynthetic process from pyruvate	acetyl-CoA biosynthesis (from pyruvate) - respiration (anaerobic)
129	(ycbL--ycbL)(ycbK--ycbK)
130	(ftsA--ftsA)(ftsQ--ftsQ)			biological_process->cellular process->cell division		SdiA LexA RpoD,RpoS
131	(pyrB--pyrB)(pyrI--pyrI)			biological_process->metabolic process->cellular metabolic process->nucleobase, nucleoside, nucleotide and nucleic acid metabolic process->nucleobase, nucleoside and nucleotide metabolic process->nucleobase metabolic process->nucleobase biosynthetic process->pyrimidine base biosynthetic process->de novo pyrimidine base biosynthetic process	uridine-5-phosphate biosynthesis - pyrimidine ribonucleotides <i>de novo</i> biosynthesis
132	(argC--argC)(argA--argB)(argB--argB)(artJ--artJ)			biological_process->metabolic process->cellular metabolic process->organic acid metabolic process->carboxylic acid metabolic process->amino acid metabolic process->glutamine family amino acid metabolic process->arginine metabolic process->arginine biosynthetic process	ornithine biosynthesis - arginine biosynthesis I	ArgR
133	(argC--argC)(argF--argI)(argI--argI)(argA--argB)(argB--argB)(artJ--artJ)(argD--argD)	argH argE argG	argA yfiK leuD	biological_process->metabolic process->cellular metabolic process->organic acid metabolic process->carboxylic acid metabolic process->amino acid metabolic process->glutamine family amino acid metabolic process->arginine metabolic process->arginine biosynthetic process	arginine biosynthesis I - superpathway of arginine and polyamine biosynthesis	ArgR
134	(serA--serA)(asd--asd)(serC--serC)	ppc aroA gltB		biological_process->metabolic process->nitrogen compound metabolic process->cellular nitrogen compound metabolic process->amine metabolic process->amine biosynthetic process->amino acid biosynthetic process->serine family amino acid biosynthetic process->L-serine biosynthetic process	- serine biosynthesis - superpathway of serine and glycine biosynthesis I	Lrp
135	(serA--serA)(lysC--lysC)(thrA--lysC)(serC--serC)(ppc--ppc)	aroA asd gdhA ilvC folE	dapB metK metE cfa	biological_process->metabolic process->nitrogen compound metabolic process->cellular nitrogen compound metabolic process->amine metabolic process->amine biosynthetic process->amino acid biosynthetic process->serine family amino acid biosynthetic process->homoserine biosynthetic process	homoserine biosynthesis - threonine biosynthesis - homoserine and methionine biosynthesis - lysine biosynthesis I - superpathway of <i>S</i>-adenosyl-L-methionine biosynthesis - superpathway of lysine, threonine and methionine biosynthesis I - serine biosynthesis - aspartate superpathway - superpathway of serine and glycine biosynthesis I
136	(thrB--thrB)(thrC--thrC)			biological_process->metabolic process->nitrogen compound metabolic process->cellular nitrogen compound metabolic process->amine metabolic process->amine biosynthetic process->amino acid biosynthetic process->aspartate family amino acid biosynthetic process->threonine biosynthetic process	threonine biosynthesis from homoserine - threonine biosynthesis - superpathway of lysine, threonine and methionine biosynthesis I
137	(hisG--hisG)(hisC--hisC)(hisD--hisD)			biological_process->metabolic process->cellular metabolic process->organic acid metabolic process->carboxylic acid metabolic process->amino acid metabolic process->histidine family amino acid metabolic process->histidine metabolic process->histidine biosynthetic process
138	(pntB--pntB)(pntA--pntA)
139	(ompF--ompF)(ompF--nmpC)(pntA--pntA)	livJ ompT	fadL pntB
140	(thiD--thiD)(thiE--thiE)(thiC--thiC)(thiF--thiF)(thiH--thiH)(thiG--thiG)(thiM--thiM)			biological_process->metabolic process->cellular metabolic process->vitamin metabolic process->water-soluble vitamin metabolic process->water-soluble vitamin biosynthetic process->thiamin biosynthetic process
141	(purK--purK)(purE--purE)		purH	biological_process->metabolic process->cellular metabolic process->nucleobase, nucleoside, nucleotide and nucleic acid metabolic process->nucleobase, nucleoside and nucleotide metabolic process->nucleoside phosphate metabolic process->nucleotide metabolic process->nucleoside monophosphate metabolic process->purine nucleoside monophosphate metabolic process->purine ribonucleoside monophosphate met…	inosine-5-phosphate biosynthesis I - purine nucleotides <i>de novo</i> biosynthesis I	PurR
142	(purT--purT)(purH--purH)(yjcD--yjcD)	argH	purE purD purM yicE purN purG	biological_process->metabolic process->cellular metabolic process->nucleobase, nucleoside, nucleotide and nucleic acid metabolic process->nucleobase, nucleoside and nucleotide metabolic process->nucleoside phosphate metabolic process->nucleotide metabolic process->purine nucleotide metabolic process->purine nucleotide biosynthetic process		PurR
143	(purK--purK)(purT--purT)(purF--purF)(glyA--glyA)(purH--purH)(pyrC--pyrC)(carA--carA)(uraA--yicE)(yjcD--yjcD)	pyrI carB argH argA argG artJ argD ilvC metE thrA	purE purD purM purN purG cvpA purB purC	biological_process->metabolic process->cellular metabolic process->organic acid metabolic process->carboxylic acid metabolic process->amino acid metabolic process->glutamine family amino acid metabolic process->arginine metabolic process->arginine biosynthetic process	superpathway of histidine, purine, and pyrimidine biosynthesis - arginine biosynthesis I - superpathway of arginine and polyamine biosynthesis - uridine-5-phosphate biosynthesis - pyrimidine ribonucleotides <i>de novo</i> biosynthesis - purine nucleotides <i>de novo</i> biosynthesis I - superpathway of lysine, threonine and methionine biosynthesis I - aspartate superpathway - 5-aminoimidazole rib…	PurR ArgR RpoD PepA
144	(purB--purB)(purK--purK)(purF--purF)(purE--purE)(purC--purC)(pyrC--pyrC)	metQ	carA purT purD purH purM yicE purN purG cvpA glyA	biological_process->metabolic process->cellular metabolic process->nucleobase, nucleoside, nucleotide and nucleic acid metabolic process->nucleobase, nucleoside and nucleotide metabolic process->nucleoside phosphate metabolic process->nucleotide metabolic process->purine nucleotide metabolic process->purine nucleotide biosynthetic process	superpathway of histidine, purine, and pyrimidine biosynthesis - inosine-5-phosphate biosynthesis I	PurR
145	(purB--purB)(purF--purF)(glyA--glyA)(purH--purH)(pyrC--pyrC)(cvpA--cvpA)	purL	carA purK purE purT purD purM yicE purN purG purC	biological_process->metabolic process->cellular metabolic process->nucleobase, nucleoside, nucleotide and nucleic acid metabolic process->nucleobase, nucleoside and nucleotide metabolic process->nucleoside phosphate metabolic process->nucleotide metabolic process->purine nucleotide metabolic process->purine nucleotide biosynthetic process	superpathway of histidine, purine, and pyrimidine biosynthesis - purine nucleotides <i>de novo</i> biosynthesis I - 5-aminoimidazole ribonucleotide biosynthesis I - 5-aminoimidazole ribonucleotide biosynthesis II - inosine-5-phosphate biosynthesis I	PurR
146	(yfbT--yfbT)(yfbU--yfbU)	pfkA		biological_process->metabolic process->primary metabolic process->carbohydrate metabolic process->cellular carbohydrate metabolic process->monosaccharide metabolic process->hexose metabolic process->fructose metabolic process->fructose 6-phosphate metabolic process
147	(rfaG--rfaK)(rfaG--rfaB)(rfaQ--rfaQ)(rfaG--rfaG)		rplX cmk yibR rfaY rfaP rfaI	biological_process->metabolic process->primary metabolic process->carbohydrate metabolic process->oligosaccharide metabolic process->oligosaccharide biosynthetic process->lipopolysaccharide core region biosynthetic process
148	(rfaB--rfaK)(wbbK--rfaK)(rfaJ--rfaI)(rfaK--rfaK)	rfaY glf wbbI b2031 wbbJ wbbH rfbX hisL		biological_process->metabolic process->macromolecule metabolic process->biopolymer metabolic process->polysaccharide metabolic process->cellular polysaccharide metabolic process->lipopolysaccharide metabolic process->lipopolysaccharide biosynthetic process
149	(rfaB--rfaK)(wbbK--rfaK)(rfaB--rfaB)(wbbK--rfaB)(rfaK--rfaQ)(rfaJ--rfaI)(rfaK--rfaK)	speD glf wbbI b2031 wbbJ wbbH rfbX rfbC rfbD	rplX cmk yibR rfaY rfaP rfaG	biological_process->metabolic process->macromolecule metabolic process->biopolymer metabolic process->polysaccharide metabolic process->cellular polysaccharide metabolic process->lipopolysaccharide metabolic process->lipopolysaccharide biosynthetic process	<i>O</i>-antigen building blocks biosynthesis (<i>E. coli</i>)
150	(glgB--STM1560)(glgX--STM1558)		STM1559	biological_process->metabolic process->primary metabolic process->carbohydrate metabolic process
151	(glgP--glgP)(glgA--glgA)	glgC		biological_process->metabolic process->macromolecule metabolic process->biopolymer metabolic process->polysaccharide metabolic process->cellular polysaccharide metabolic process->glucan metabolic process->glycogen metabolic process->glycogen biosynthetic process
152	(ilvD--ilvD)(ilvA--ilvA)			biological_process->metabolic process->cellular metabolic process->organic acid metabolic process->carboxylic acid metabolic process->amino acid metabolic process->branched chain family amino acid metabolic process->isoleucine metabolic process->isoleucine biosynthetic process	isoleucine biosynthesis I (from threonine) - superpathway of leucine, valine, and isoleucine biosynthesis
153	(rpmI--rpmI)(rplT--rplT)			biological_process->metabolic process->macromolecule metabolic process->macromolecule biosynthetic process->cellular macromolecule biosynthetic process->translation
154	(secF--secF)(secD--secD)		gsk	biological_process->establishment of localization->establishment of localization in cell->intracellular transport->intracellular protein transport
155	(sucC--sucC)(sucB--sucB)(sucA--kgd)			biological_process->metabolic process->cellular metabolic process->cofactor metabolic process->coenzyme metabolic process->coenzyme catabolic process->acetyl-CoA catabolic process->tricarboxylic acid cycle	TCA cycle - superpathway of glyoxylate bypass and TCA - superpathway of glycolysis, pyruvate dehydrogenase, TCA, and glyoxylate bypass	Fur RpoS ArcA IHf Fnr
156	(sucC--sucC)(sucD--sucD)(gltA--gltA)(sdhB--sdhB)(sucB--sucB)(sucA--kgd)(acnB--acnB)(sdhA--sdhA)(sdhD--sdhD)		icdA	biological_process->metabolic process->cellular metabolic process->cofactor metabolic process->coenzyme metabolic process->coenzyme catabolic process->acetyl-CoA catabolic process->tricarboxylic acid cycle	TCA cycle - superpathway of glyoxylate bypass and TCA - superpathway of glycolysis, pyruvate dehydrogenase, TCA, and glyoxylate bypass - succinate to cytochrome <i>bd</i> oxidase electron transfer - succinate to cytochrome <i>bo</i> oxidase electron transfer - 2-ketoglutarate dehydrogenase complex	ArcA Fur Crp Fnr RpoD IHF
157	(sdhB--sdhB)(sdhA--sdhA)(sdhD--sdhD)			biological_process->metabolic process->cellular metabolic process->cofactor metabolic process->coenzyme metabolic process->coenzyme catabolic process->acetyl-CoA catabolic process->tricarboxylic acid cycle	succinate to cytochrome <i>bd</i> oxidase electron transfer - succinate to cytochrome <i>bo</i> oxidase electron transfer - TCA cycle - superpathway of glyoxylate bypass and TCA	Fur ArcA Fnr
158	(nuoB--nuoB)(nuoK--nuoK)(nuoJ--nuoJ)(nuoH--nuoH)(nuoM--nuoM)(nuoL--nuoL)(nuoI--nuoI)(nuoF--nuoF)(nuoE--nuoE)(nuoG--nuoG)(nuoC--nuoC)		nuoN	biological_process->metabolic process->cellular metabolic process->generation of precursor metabolites and energy->energy derivation by oxidation of organic compounds->cellular respiration->aerobic respiration	NADH to dimethyl sulfoxide electron transfer - NADH to cytochrome <i>bd</i> oxidase electron transfer - NADH to cytochrome <i>bo</i> oxidase electron transfer - NADH to fumarate electron transfer - NADH to trimethylamine N-oxide electron transfer	NarL ArcA Fis IHF Fnr
159	(sucC--sucC)(nuoB--nuoB)(sdhB--sdhB)(sucA--kgd)(nuoJ--nuoJ)(nuoH--nuoH)(nuoM--nuoM)(nuoL--nuoL)(sdhA--sdhA)(nuoI--nuoI)(nuoF--nuoF)(nuoE--nuoE)(sdhC--sdhC)(sdhD--sdhD)(nuoG--nuoG)(nuoC--nuoC)	b0725 nuoK nuoA	sucB	biological_process->metabolic process->cellular metabolic process->generation of precursor metabolites and energy->energy derivation by oxidation of organic compounds->cellular respiration->aerobic respiration	NADH to dimethyl sulfoxide electron transfer - NADH to cytochrome <i>bd</i> oxidase electron transfer - NADH to cytochrome <i>bo</i> oxidase electron transfer - NADH to fumarate electron transfer - NADH to trimethylamine N-oxide electron transfer - NADH to nitrate electron transfer - TCA cycle - superpathway of glyoxylate bypass and TCA - superpathway of glycolysis, pyruvate dehydrogenase, TCA, a…	ArcA Fnr NarL IHF Fis RpoD
160	(cheA--cheA)(cheW--cheW)(tap--trg)(tar--trg)(tap--cheM)(tar--cheM)(tap--STM3152)(tar--STM3152)(tap--STM3216)(tar--STM3216)(fliA--fliA)(flgK--flgK)(flgL--flgL)(fliC--flgL)(flgL--fliC)(fliC--fliC)(flgL--fljB)(fliC--fljB)(fliD--fliD)(cheR--cheR)(motB--motB)(cheB--cheB)(cheZ--cheZ)	cheY	STM1300 fliZ fliS fliT motA STM2314 tcp yhjH aer fliJ fliB	biological_process->response to stimulus->behavior->locomotory behavior->taxis		FliA Fnr
161	(tap--trg)(tar--trg)(tsr--trg)(tap--STM3216)(tar--STM3216)(tsr--STM3216)	cheY	yhjH aer	biological_process->response to stimulus->response to chemical stimulus->chemotaxis
162	(cheA--cheA)(cheY--cheY)(cheW--cheW)(tap--trg)(tar--trg)(tsr--trg)(tap--cheM)(tar--cheM)(tsr--cheM)(tap--STM3152)(tar--STM3152)(tsr--STM3152)(tap--STM3216)(tar--STM3216)(tsr--STM3216)(fliA--fliA)(flgK--flgK)(flgA--flgA)(fliH--fliH)(flgL--flgL)(fliC--flgL)(flgL--fliC)(fliC--fliC)(flgL--fljB)(fliC--fljB)(fliD--fliD)(cheR--cheR)(motB--motB)(fliS--fliS)(flgC--flgC)(flgE--flgE)(flgB--flgB)(flgD--flgD)…		flgN STM1300 fliT motA STM2314 tcp aer tsr fliF fliG flgI flgJ fliL fliN srfB srfC fliJ fliB fliO fliP	biological_process->response to stimulus->behavior->locomotory behavior->taxis		FliA FlhCD
163	(yhbS--yhbS)(yhbT--yhbT)
164	(yfjB--ppnK)(yeaK--STM4549)		yiaF STM3766
165	(cpdA--icc)(yqiA--yqiA)		STM3736
166	(csgG--csgG)(csgD--STM0347)(csgE--csgE)	csgF	pefA STM2138	biological_process->multi-organism process->multi-organism cellular process->biofilm formation->single-species biofilm formation		CsgD RstA OmpR RcsAB CpxR RpoS
167	(exbB--exbB)(exbD--exbD)			biological_process->establishment of localization->establishment of protein localization->protein transport->bacteriocin transport
168	(entE--entE)(cirA--fepA)(fepA--fepA)(cirA--cirA)(fepA--cirA)		entB entA ybdB fes entC	biological_process->establishment of localization->transport->ion transport->cation transport->metal ion transport->transition metal ion transport->iron ion transport		Fur OmrA OmrB
169	(sufC--sufC)(sufD--sufB)(sufB--sufB)(sufD--sufD)(sufB--sufD)	sufS		biological_process->metabolic process->cellular metabolic process->sulfur metabolic process		OxyR IscR Fur
170	(entE--entE)(entC--entC)(fes--fes)(entD--entD)(yncE--STM1586)(cirA--fepA)(fepA--fepA)(cirA--cirA)(fepA--cirA)	entF	entB entA ybdB	biological_process->establishment of localization->transport->ion transport->cation transport->metal ion transport->transition metal ion transport->iron ion transport	enterobactin biosynthesis	Fur OmrA OmrB
171	(nrdE--nrdE)(nrdH--nrdH)(nrdI--nrdI)		nrdF	biological_process->metabolic process->cellular metabolic process->nucleobase, nucleoside, nucleotide and nucleic acid metabolic process->nucleobase, nucleoside and nucleotide metabolic process->nucleobase, nucleoside and nucleotide interconversion		NrdR
172	(nrdF--nrdF)(nrdE--nrdE)(sufC--sufC)(sufS--sufS)(nrdH--nrdH)(sufD--sufB)(sufB--sufB)(sufD--sufD)(sufB--sufD)(tonB--tonB)(exbB--exbB)(exbD--exbD)(entE--entE)(entA--entA)(fepC--fhuC)(fhuC--fhuC)(fepC--fepC)(fhuC--fepC)(entC--entC)(fhuA--fhuA)(fhuA--foxA)(nrdI--nrdI)(ybdB--ybdB)(yqjH--yqjH)(fes--fes)(bfd--bfd)(entD--entD)(yncE--STM1586)(fhuF--fhuF)(fepB--fepB)(cirA--fepA)(fepA--fepA)(cirA--cirA)(fep…	mntH sodA fecI fiu ybiX entF pqqL fecR ybaN ydiE b1017 ycdO b1016 yojI bglJ	fhuD STM0363 sufA sitA sitB sitC sitD iroB yfjD thiC fepD	biological_process->establishment of localization->transport->ion transport->cation transport->metal ion transport->transition metal ion transport->iron ion transport	enterobactin biosynthesis - superpathway of chorismate	Fur NrdR RpoD OxyR OmrA OmrB
173	(sufA--sufA)(sufC--sufC)(sufS--sufS)(sufD--sufB)(sufB--sufB)(sufD--sufD)(sufB--sufD)(sufE--ynhA)		iroN	biological_process->metabolic process->cellular metabolic process->sulfur metabolic process		OxyR IscR Fur IHF
174	(fecC--fhuB)(fecD--fhuB)(entE--entE)(fecE--fhuC)(fepC--fhuC)(fhuC--fhuC)(fecE--fepC)(fepC--fepC)(fhuC--fepC)(fepA--fepA)(ybdA--ybdA)	entB entA ybdB fepG yojI fhuD fecB fecA	yfjD lolD	biological_process->establishment of localization->transport->ion transport->cation transport->metal ion transport->transition metal ion transport->iron ion transport	enterobactin biosynthesis - 2,3-dihydroxybenzoate biosynthesis	Fur OmrA OmrB FecI PdhR
175	(fecC--fhuB)(fecD--fhuB)(fecE--fhuC)(fhuC--fhuC)	fecB fecA		biological_process->establishment of localization->transport->ion transport->cation transport->metal ion transport->transition metal ion transport->iron ion transport		FecI OmrA OmrB PdhR Fur
176	(proV--proV)(proW--proW)		rpmH ycfS STM1025 STM1628 chaA	biological_process->metabolic process->nitrogen compound metabolic process->cellular nitrogen compound metabolic process->amine metabolic process->amine biosynthetic process->amino acid biosynthetic process->glutamine family amino acid biosynthetic process->proline biosynthetic process
177	(yncD--yncD)(gcd--gcd)
178	(metB--metC)(metA--metA)	metE metK metQ metF bglX		biological_process->metabolic process->cellular metabolic process->organic acid metabolic process->carboxylic acid metabolic process->amino acid metabolic process->sulfur amino acid metabolic process->sulfur amino acid biosynthetic process->methionine biosynthetic process	superpathway of <i>S</i>-adenosyl-L-methionine biosynthesis - aspartate superpathway - methionine biosynthesis I - homoserine and methionine biosynthesis - superpathway of lysine, threonine and methionine biosynthesis I	MetJ
179	(metC--metC)(metA--metA)	pyrC serC serA aroA metK dcp		biological_process->metabolic process->nitrogen compound metabolic process->cellular nitrogen compound metabolic process->amine metabolic process->amine biosynthetic process->amino acid biosynthetic process->serine family amino acid biosynthetic process->L-serine biosynthetic process	superpathway of <i>S</i>-adenosyl-L-methionine biosynthesis - serine biosynthesis - aspartate superpathway - superpathway of serine and glycine biosynthesis I - methionine biosynthesis I - homoserine and methionine biosynthesis - superpathway of sulfate assimilation and cysteine biosynthesis	MetJ
180	(cysI--cysI)(cysD--cysD)(cysH--cysD)(cysD--cysH)(cysH--cysH)(cysJ--cysJ)(cysA--cysA)(cysN--cysN)		cysC	biological_process->metabolic process->cellular metabolic process->organic acid metabolic process->carboxylic acid metabolic process->amino acid metabolic process->sulfur amino acid metabolic process->cysteine metabolic process->cysteine biosynthetic process	sulfate reduction I (assimilatory) - superpathway of sulfate assimilation and cysteine biosynthesis	CysB HNS
181	(cysK--cysK)(cysM--cysK)(cysK--cysM)(cysM--cysM)(cysI--cysI)(cysD--cysD)(cysH--cysD)(cysD--cysH)(cysH--cysH)(cysJ--cysJ)(cysC--cysC)(cysU--cysU)(cysA--cysA)(ydjN--ydjN)(cysN--cysN)(cysP--cysP)(cysW--cysW)	nlpA yciW yeeE yeeD fliY iaaA	sbp	biological_process->metabolic process->cellular metabolic process->sulfur metabolic process	superpathway of sulfate assimilation and cysteine biosynthesis - sulfate reduction I (assimilatory) - sulfate activation for sulfonation - cysteine biosynthesis I	CysB HNS
182	(prpC--prpC)(prpD--prpD)(prpB--prpB)		prpE	biological_process->metabolic process->cellular metabolic process->organic acid metabolic process->carboxylic acid metabolic process->monocarboxylic acid metabolic process->propionate metabolic process->propionate metabolic process, methylcitrate cycle		PrpR
183	(lldD--lldD)(lldP--lldP)(lldR--lldR)			biological_process->metabolic process->cellular metabolic process->generation of precursor metabolites and energy->energy derivation by oxidation of organic compounds->cellular respiration->aerobic respiration		LldR
184	(hflC--hflK)(hflK--hflK)(hflC--hflC)(hflK--hflC)	hflX	yjgQ ftsW	biological_process->biological regulation->regulation of biological process->regulation of cellular process->signal transduction->intracellular signaling cascade->small GTPase mediated signal transduction
185	(hflC--hflK)(hflK--hflK)(hflX--hflX)			biological_process->biological regulation->regulation of biological process->regulation of cellular process->signal transduction->intracellular signaling cascade->small GTPase mediated signal transduction
186	(cyoE--cyoE)(cyoB--cyoB)(cyoA--cyoA)(cyoC--cyoC)(cyoD--cyoD)			biological_process->metabolic process->cellular metabolic process->generation of precursor metabolites and energy->energy derivation by oxidation of organic compounds->cellular respiration->aerobic respiration	succinate to cytochrome <i>bo</i> oxidase electron transfer	PdhR GadE Fur ArcA Fnr
187	(glpK--glpK)(glpA--glpA)(glpD--glpA)(glpA--glpD)(glpD--glpD)(glpF--glpF)(glpQ--glpQ)(glpT--glpT)(glpB--glpB)	yghZ glpC		biological_process->metabolic process->cellular metabolic process->alcohol metabolic process->polyol metabolic process->glycerol metabolic process		GlpR Crp Fis Fnr ArcA FlhCD
188	(hyaD--hycI)(hycI--hycI)(hyaD--hybD)(hycI--hybD)(hycG--hycG)(hycE--hycE)	hycF hycA hycB hycD hydN hycH adiC hyaC hyaA hyaE	fdhF fhlA ydiJ STM4351	biological_process->metabolic process->cellular metabolic process->generation of precursor metabolites and energy->energy derivation by oxidation of organic compounds->fermentation	respiration (anaerobic)	GlpR ModE RpoN AppY IHf IscR NarP RpoD,RpoS NarL
189	(yedY--STM3377)(yedZ--STM3378)	yedX
190	(iscA--iscA)(iscU--nifU)(iscS--nifS)(iscR--yfhP)			biological_process->metabolic process->cellular metabolic process->cofactor metabolic process->cofactor biosynthetic process->metallo-sulfur cluster assembly->iron-sulfur cluster assembly
191	(pstS--pstS)(pstC--pstC)(pstA--pstA)(pstB--pstB)			biological_process->establishment of localization->transport->ion transport->anion transport->inorganic anion transport->phosphate transport		PhoB RpoD,RpoS IHF
192	(murG--murG)(murC--murC)	murD	lysP mraY	biological_process->biological regulation->regulation of biological process->regulation of developmental process->regulation of anatomical structure morphogenesis->regulation of cell morphogenesis->regulation of cell shape
193	(rseB--rseB)(rseA--rseA)	plsB rpoE	otsA spvB	biological_process->response to stimulus->response to stress->response to oxidative stress		CpxR
194	(fimC--pefD)(fimA--bcfA)(fimG--bcfA)(fimI--bcfA)		STM3194 STM0346 STM0347 pefA STM2245	biological_process->cellular process->cell adhesion		Lrp HNS
195	(fimC--safB)(fimD--pefC)	fimG fimF	yjfI STM0042	biological_process->cellular process->cell adhesion		Lrp HNS
196	(ydcS--potD)(ydcV--potC)	ydcT ydcU ydcW	stbA	biological_process->establishment of localization->transport
197	(galT--galT)(galM--galM)	galK galE		biological_process->metabolic process->primary metabolic process->carbohydrate metabolic process->cellular carbohydrate metabolic process->monosaccharide metabolic process->hexose metabolic process->galactose metabolic process	galactose degradation I (Leloir pathway)	Spf HupAB GalR GalS RpoD,RpoS HNS
198	(appC--cydA)(appB--cydB)	hyaD hyaC hyaA hyaB hyaE hyaF		biological_process->metabolic process->cellular metabolic process->generation of precursor metabolites and energy->energy derivation by oxidation of organic compounds->cellular respiration->aerobic respiration		AppY RpoD,RpoS IscR ArcA NarP NarL
199	(ycfS--ycfS)(yebE--yebE)	b4484 cpxP		biological_process->metabolic process->primary metabolic process->carbohydrate metabolic process->peptidoglycan metabolic process->peptidoglycan biosynthetic process->peptidoglycan-protein cross-linking
200	(glnG--glnG)(glnL--glnL)	glnA		biological_process->metabolic process->nitrogen compound metabolic process->nitrogen fixation		NtrC RpoN Fis
201	(uidR--STM0580)(feaR--STM0581)	yfhM b4479 ascF		biological_process->biological regulation->regulation of biological process->regulation of metabolic process->regulation of biosynthetic process->regulation of macromolecule biosynthetic process->regulation of transcription
202	(recA--recA)(recN--recN)(lexA--umuD)(umuD--umuD)(lexA--lexA)(umuD--lexA)(yebG--yebG)(sulA--sulA)	yebF	dinP	biological_process->response to stimulus->response to external stimulus->response to extracellular stimulus->cellular response to extracellular stimulus->SOS response		LexA
203	(moaE--MoaE)(moaC--moaC)	moaB moaA imp nlpC dicA		biological_process->metabolic process->cellular metabolic process->cofactor metabolic process->coenzyme metabolic process->coenzyme biosynthetic process->Mo-molybdopterin cofactor biosynthetic process		CueR ModE
204	(ydeI--ydeI)(yciG--yciG)	ydcK yhbO	yciF yciE STM1731
205	(guaB--guaC)(lysS--lysS)	pncB guaA dacA ansA	glmU panC glyA gltX pgk tktA	biological_process->metabolic process->cellular metabolic process->nucleobase, nucleoside, nucleotide and nucleic acid metabolic process->nucleobase, nucleoside and nucleotide metabolic process->nucleoside phosphate metabolic process->nucleotide metabolic process->nucleoside monophosphate metabolic process->purine nucleoside monophosphate metabolic process->purine ribonucleoside monophosphate met…	guanosine nucleotides <i>de novo</i> biosynthesis
206	(spoT--spoT)(dnaE--dnaE)	trmH	prfA deaD	biological_process->metabolic process->cellular metabolic process->nucleobase, nucleoside, nucleotide and nucleic acid metabolic process->nucleobase, nucleoside and nucleotide metabolic process->nucleoside metabolic process->ribonucleoside metabolic process->purine ribonucleoside metabolic process->guanosine metabolic process->guanosine tetraphosphate metabolic process
207	(murG--murG)(murF--murF)(murD--murD)	murC		biological_process->biological regulation->regulation of biological process->regulation of developmental process->regulation of anatomical structure morphogenesis->regulation of cell morphogenesis->regulation of cell shape
208	(metN--sfbB)(metQ--sfbA)(metI--sfbC)	metA	hisG	biological_process->establishment of localization->transport->amine transport->amino acid transport
209	(rpmA--rpmA)(rpsT--rpsT)	rplU rpsO map yeeN infA		biological_process->metabolic process->macromolecule metabolic process->macromolecule biosynthetic process->cellular macromolecule biosynthetic process->translation
210	(trpE--trpE)(mtr--mtr)(trpD--trpD)	trpA trpB trpC		biological_process->metabolic process->cellular metabolic process->amino acid and derivative metabolic process->amino acid derivative metabolic process->biogenic amine metabolic process->indolalkylamine metabolic process->tryptophan metabolic process->tryptophan biosynthetic process	tryptophan biosynthesis - superpathway of phenylalanine, tyrosine, and tryptophan biosynthesis	TrpR
211	(gcvT--gcvT)(gcvH--gcvH)(gcvP--gcvP)			biological_process->metabolic process->cellular metabolic process->organic acid metabolic process->carboxylic acid metabolic process->amino acid metabolic process->serine family amino acid metabolic process->glycine metabolic process->glycine catabolic process->glycine decarboxylation via glycine cleavage system	glycine cleavage complex	GcvA PurR Lrp
