# Supplementary material for: Genome-Scale Co-Expression Network Comparison across Escherichia coli and Salmonella enterica Serovar Typhimurium Reveals Significant Conservation at the Regulon Level of Local Regulators Despite Their Dissimilar Lifestyles
Source: PLoS One. 2014 Aug 7;9(8):e102871. doi: 10.1371/journal.pone.0102871 (PMC4125155; doi:10.1371/journal.pone.0102871)
Supplement: Table S2 — Detailed description of the 110 pairs of modules with conserved co-expression behavior between E. coli, B. subtilis , and S. enetrica . Module ID: ID assigned to the conserved module pair. Core part: homologous gene triples found in core part of the conserved coexpressed modules. Orthologous gene triples are connected by red lines, and non-orthologous ones are connected by black lines. Genes written in red are regulators. E. coli - B. subtilis homologuos: homologous gene pairs found conserved just between E. coli and B. subtilis. Genes written in red are regulators. E. coli - S. enterica homologuos: homologous gene pairs found conserved just between E. coli and S. enterica. Genes written in red are regulators. B. subtilis - S. enterica homologuos: homologous gene pairs found conserved just between B. subtilis and S. enterica. Genes written in red are regulators. E. coli specific: genes only belonging to the conserved modules in E. coli. Genes written in red are regulators. B. subtilis specifc: genes only belonging to the conserved modules in B. subtilis. Genes written in red are regulators. S. enterica specific: genes only belonging to the conserved modules in S. enterica. E. coli regulators: Regulators that could be assigned to the modules of E. coli. Based on the enrichment of these modules in target genes of previously characterized regulons (as determined by RegulonDB). Conserved regulators in all thress organisms are highlighted in red. B. subtilis regulators: Regulators that could be assigned to the modules of B. subtilis. Based on the enrichment of these modules in target genes of previously characterized regulons (as determined by DBTBS). Conserved regulators in all thress organisms are highlighted in red. (XLS) [file pone.0102871.s002.xls]

## Sheet: Sheet1
Module ID	core part	E.coli-B. subtilis homolgous	E.coli-S. enterica homolgous	B. subtilis-S. enterica homolgous	E. coli specific	B. subtilis specific	S. enterica specific	E. coli Regulators	B. subtilis Regulatos
1	(glpK--glpK--glpK)(glpA--glpD--glpA)(glpA--glpD--glpD)(glpD--glpD--glpA)(glpD--glpD--glpD)(glpT--glpT--glpT)		(glpF--glpF)(glpQ--glpQ)		yghZ glpB glpC	rbsA rbsR rbsB		GlpR Crp Fis Fnr ArcA FlhCD	GlpP CcpA SigA
2	(glpK--glpK--glpK)(glpF--glpf--glpF)					yrbE yerA ybcH rbsR			GlpP
3	(mglA--rbsA--ego)(mglA--rbsA--mglA)(mglB--rbsB--mglB)(mglB--rbsB--yneA)				mglC	rbsR rbsC rbsK	yjcH dctA	GalR GalS FlhCD RpoS	AbrB CcpA
4	(rbsA--rbsA--ego)(rbsA--rbsA--mglA)(rbsB--rbsB--mglB)(rbsB--rbsB--yneA)	(rbsC--rbsC)					yjcH dctA		AbrB
5	(rbsA--rbsA--ego)(rbsC--rbsC--ydeY)(rbsC--rbsC--ydeZ)(rbsB--rbsB--yneA)								AbrB
6	(lsrA--rbsA--ego)(lsrA--rbsA--mglA)(araF--rbsB--mglB)(araF--rbsB--yneA)(lsrB--rbsB--mglB)(lsrB--rbsB--yneA)	(lsrD--rbsC)			ytfQ lsrK ydcT ydcS aldB ytfR	rbsR rbsK	yjcH dctA	lsrR	AbrB CcpA
7	(lsrA--rbsA--ego)(lsrD--rbsC--ydeY)(lsrD--rbsC--ydeZ)(lsrB--rbsB--yneA)				lsrK aldB			lsrR Crp	AbrB
8	(manX--levD--STM4535)(manX--levE--STM4536)(manY--levF--STM4537)(manZ--levG--STM4538)						STM4539 STM4540.S	Mlc NagC	LevR SigL
9	(manX--levE--STM4536)(manZ--levG--STM4538)	(manX--levd)			manY			Mlc NagC	LevR SigL
10	(manY--levF--manY)(manZ--levG--manZ)				manX			Mlc NagC	LevR SigL
11	(manX--levD--STM4535)(manY--levF--STM4537)					levG		Mlc NagC	LevR SigL
12	(agaV--levE--STM4536)(agaW--levF--STM4537)			(levG--STM4538)		levD	STM4539 STM4540.S		LevR SigL
13	(dppD--appD--dppD)(dppD--dppD--dppD)(dppF--ykfD--dppF)					yuiA dppC ykfB ykfC ywfH dppB ureA dppE pksF			CodY
14	(dppD--appD--dppD)(dppD--dppD--dppD)(dppB--dppB--dppB)(dppC--dppC--dppC)(dppF--ykfD--dppF)					yuiA ykfB ykfC ywfH ureA dppE pksF		IHF Fnr OmrB	CodY
15	(dppD--appD--dppD)(dppD--appD--oppD)(dppD--dppD--dppD)(dppD--dppD--oppD)(dppB--dppB--dppB)(dppB--dppB--oppB)(dppC--dppC--dppC)(dppC--dppC--oppC)(dppF--ykfD--dppF)					yuiA ykfB ykfC ywfH ureA dppE pksF	gltJ argT astD dppAcycA malZ	IHF Fnr OmrB	CodY
16	(dppD--oppD--dppD)(dppF--oppF--dppF)					oppA oppC oppB			Hpr
17	(dppD--oppD--dppD)(dppB--oppB--dppB)(dppC--oppC--dppC)(dppF--oppF--dppF)					oppA		IHF Fnr OmrB	Hpr
18	(dppD--oppD--dppD)(dppD--oppD--oppD)(dppB--oppB--dppB)(dppB--oppB--oppB)(dppC--oppC--dppC)(dppC--oppC--oppC)(dppF--oppF--dppF)					oppA	gltJ argT astD dppAcycA malZ	IHF Fnr OmrB	Hpr
19	(nikB--oppB--STM1256)(nikC--oppC--STM1257)	(nikD--oppD)			yjiL nrfD	oppA	STM0699	NikR NarL Fnr	Hpr
20	(nikD--oppD--oppD)(nikB--oppB--oppB)	(nikC--oppC)			yjiL nrfD	oppA		NikR NarL Fnr	Hpr
21	(nikD--oppD--dppD)(nikC--oppC--dppC)					oppA	dppF		Hpr
22	(nikD--oppD--dppD)(nikD--oppD--oppD)(nikC--oppC--dppC)(nikC--oppC--oppC)					oppA	gltJ argT astD dppAdppF dppB cycA oppB malZ		Hpr
23	(nikD--dppD--dppD)(nikC--dppC--dppC)					ykfA ykfC dppE	dppF		CodY
24	(nikD--dppD--dppD)(nikD--dppD--oppD)(nikC--dppC--dppC)(nikC--dppC--oppC)					ykfA ykfC dppE	gltJ argT astD dppAdppF dppB cycA oppB malZ		CodY
25	(nikB--appB--STM1256)(nikC--appC--STM1257)				nikD yjiL nrfD		STM0699	NikR NarL Fnr
26	(nikD--appD--dppD)(nikD--appD--oppD)(nikB--appB--dppB)(nikB--appB--oppB)(nikB--dppB--dppB)(nikB--dppB--oppB)(nikC--appC--dppC)(nikC--appC--oppC)			(appA--dppA)	yjiL nrfD	ywfH dppA	gltJ argT astD dppF cycA malZ	NikR NarL Fnr
27	(oppB--oppB--STM1256)(oppC--oppC--STM1257)					oppA oppD	STM0699	ModE FliA lrp	Hpr
28	(oppD--oppD--dppD)(oppD--oppD--oppD)(oppB--oppB--dppB)(oppB--oppB--oppB)(oppC--oppC--dppC)(oppC--oppC--oppC)					oppA	gltJ argT astD dppAdppF cycA malZ	ModE FliA lrpFur	Hpr
29	(oppB--appB--STM1256)(oppC--appC--STM1257)						STM0699	ModE FliA lrp
30	(oppB--appB--dppB)(oppC--appC--dppC)						dppF dppD	ModE FliA lrp
31	(oppB--dppB--STM1256)(oppC--appC--STM1257)					dppA	STM0699	ModE FliA lrp
32	(oppD--appD--dppD)(oppD--appD--oppD)(oppB--appB--dppB)(oppB--appB--oppB)(oppB--dppB--dppB)(oppB--dppB--oppB)(oppC--appC--dppC)(oppC--appC--oppC)					ywfH dppAleuC	gltJ argT astD dppAdppF cycA malZ	ModE FliA lrpFur	Hpr
33	(oppD--appD--dppD)(oppD--dppD--dppD)(oppF--ykfD--dppF)					yuiA dppC ykfB ykfC ywfH dppB ureA dppE pksF		ModE FliA lrp	CodY
34	(oppD--appD--dppD)(oppD--dppD--dppD)(oppB--dppB--dppB)(oppC--dppC--dppC)(oppF--ykfD--dppF)					yuiA ykfB ykfC ywfH ureA dppE pksF		ModE FliA lrpFur	CodY
35	(oppD--appD--dppD)(oppD--appD--oppD)(oppD--dppD--dppD)(oppD--dppD--oppD)(oppB--dppB--dppB)(oppB--dppB--oppB)(oppC--dppC--dppC)(oppC--dppC--oppC)(oppF--ykfD--dppF)					yuiA ykfB ykfC ywfH ureA dppE pksF	gltJ argT astD dppAcycA malZ	ModE FliA lrpFur	CodY
36	(oppD--oppD--dppD)(oppF--oppF--dppF)					oppA oppC oppB		ModE FliA lrp	Hpr
37	(dppB--appB--STM1256)(dppC--appC--STM1257)				dppD dppF		STM0699	IHF Fnr OmrB
38	(dppB--dppB--STM1256)(dppC--appC--STM1257)				dppD dppF	dppA	STM0699	IHF Fnr OmrB
39	(dppD--appD--dppD)(dppD--appD--oppD)(dppB--appB--dppB)(dppB--appB--oppB)(dppB--dppB--dppB)(dppB--dppB--oppB)(dppC--appC--dppC)(dppC--appC--oppC)		(dppF--dppF)			ywfH dppA leuC	gltJ argT astD dppAcycA malZ	IHF Fnr OmrB	Hpr
40	(glnP--yckJ--glnP)(glnP--yckJ--gltJ)(glnP--yckJ--gltK)(glnH--yckK--glnH)						argT glnQ glnA
41	(glnP--ytmL--glnP)(glnP--ytmL--gltJ)(glnP--ytmL--gltK)(glnP--ytmM--glnP)(glnP--ytmM--gltJ)(glnP--ytmM--gltK)(glnH--ytmk--glnH)					ydhS ytnJ	argT glnQ glnA		YtlI
42	(glnH--yxeM--glnH)(glnQ--yxeO--glnQ)				glnP	yxeK yxel		NtrC RpoN
43	(glnH--yxeM--gltI)(glnQ--yxeO--gltL)		(glnP--gltJ)(glnP--gltK)			yxeK yxel	argT	NtrC RpoN
44	(glnP--yqiY--gltJ)(glnP--yqiY--gltK)(glnH--yqiX--gltI)(glnQ--yqiZ--gltL)						argT	NtrC RpoN
45	(glnP--yqiY--glnP)(glnP--yqiY--gltJ)(glnP--yqiY--gltK)(glnH--yqiX--glnH)(glnQ--yqiZ--glnQ)						argT glnA	NtrC RpoN
46	(glnP--ytmL--glnP)(glnP--ytmL--gltJ)(glnP--ytmL--gltK)(glnH--ytmj--glnH)						argT glnQ glnA		YtlI
47	(glnP--yckA--glnP)(glnP--yckA--gltJ)(glnP--yckA--gltK)(glnH--yckb--glnH)						argT glnQ glnA
48	(yecS--yckJ--gltJ)(yecS--yckJ--gltK)(yecC--yckI--gltL)			(yckK--gltI)		ydhK	argT
49	(yecS--yqiY--glnP)(yecS--yqiY--gltJ)(yecS--yqiY--gltK)(yecC--yqiZ--glnQ)			(yqiX--glnH)			argT glnA
50	(frdB--sdhB--frdB)(frdA--sdhA--frdA)		(frdC--frdC)(frdD--frdD)			sdhC		DcuR NarL
51	(sdhB--sdhB--frdB)(sdhA--sdhA--frdA)				sdhD	sdhC	frdD frdC	Fur ArcA
52	(sdhB--sdhB--sdhB)(sdhA--sdhA--sdhA)		(sdhD--sdhD)			sdhC		Fur ArcA
53	(frdB--sdhB--sdhB)(frdA--sdhA--sdhA)				frdD frdC	sdhC	sdhD	DcuR NarL
54	(dnaK--dnaK--dnaK)(dnaJ--dnaJ--dnaJ)					grpE			HrcA
55	(pstS--pstS--pstS)(pstC--pstC--pstC)(pstA--pstA--pstA)(pstB--pstB--pstB)							PhoB IHF RpoS
56	(yeaH--yhbH--yeaH)(yeaG--prkA--yeaG)
57	(rpsG--rpsG--rpsG)(rplB--rplB--rplB)			(rpsL--rpsL)	rpsK rpsE rpsH	rpsJ rpsB	rplD rpsC
58	(rpsG--rpsG--rpsG)(rpsJ--rpsJ--rpsJ)(rpsB--rpsB--rpsB)(rplB--rplB--rplB)(rplV--rplV--rplV)(rpsC--rpsC--rpsC)(rpsH--rpsh--rpsH)(rplF--rplF--rplF)(rpsE--rpsE--rpsE)(rpsS--rpsS--rpsS)(rplP--rplP--rplP)(rplR--rplR--rplR)	(rpsM--rpsM)(rpsN--rpsN)	(rplC--rplC)(rplD--rplD)(rplW--rplW)(rpsK--rpsK)(rplO--rplO)	(rpsL--rpsL)(rpsQ--rpsQ)(rplX--rplX)		adk rplQ rpsL rplL infA rpmJ map rpmC rpmD ybaE infC	rpsD rplS rplM rpsR rplI trmD rimM rpsP rpsF secY priB rplE rplN rplJ	ArcA
59	(rpsL--rpsL--rpsL)(rpsG--rpsG--rpsG)(rpsJ--rpsJ--rpsJ)(rpsB--rpsB--rpsB)(rplK--rplK--rplK)(rplA--rplA--rplA)(rplC--rplC--rplC)(rplD--rplD--rplD)(rplB--rplB--rplB)(rplV--rplV--rplV)(rpsC--rpsC--rpsC)(rplN--rplN--rplN)(rpsH--rpsh--rpsH)(rplF--rplF--rplF)(rpsE--rpsE--rpsE)(rpsM--rpsM--rpsM)(rpsS--rpsS--rpsS)(rplP--rplP--rplP)(secY--secY--secY)(rplR--rplR--rplR)(trmD--trmD--trmD)	(rpmJ--rpmJ)(rpsN--rpsN)	(rplW--rplW)(rplE--rplE)(rpsK--rpsK)(rplO--rplO)(rpoA--rpoA)(fusA--fusA)(rpsD--rpsD)	(rpob--rpoB)(rpsI--rpsI)(rpsQ--rpsQ)(rplX--rplX)(rpll--rplL)(rpsP--rpsP)(rplu--rplU)(rpls--rplS)(rpsF--rpsF)	atpA atpF tufB	apt ytcD ywzB adk rplQ infA map rpmC rpmD ybaE infC ysxB rpmF rplT rpsR rpmI nusG yaaE rpmE rpmH yugI yjlC rpmA yrrM yrrO yubF rpoE ywzC atpI ylxM ptsG pyrR yvzD ptsH rpsO ylqCtruB ylqD clpQ murE yrvE ybxF sbp ylxX ylxP ylaH ftsL ypsC deaD dltC motB	tsf tig pyrH fabF rpsA rplM rpsR rplI rimM priB rplJ yceD rpmB	ArcA
60	(truB--truB--truB)(rbfA--rbfA--rbfA)					ctc rpsO rpsP ylqC ylxP
61	(aceF--pdhC--sucB)(lpd--pdhD--udhA)				gyrA gltX rpoC aceE pdhR kdsA		gltA STM0731	PdhR Cra Crp RpoS
62	(sucC--sucC--sucC)(sucB--odhB--sucB)		(sucA--kgd)			odhA sucD		Fur ArcA IHF RpoS Fnr
63	(sucB--pdhC--sucB)(sthA--pdhD--udhA)		(gltA--gltA)		sucA sdhD sdhA sdhB sdhCacnB		STM0731	ArcA Fur Crp Fnr rpoD
64	(sucB--odhB--sucB)(sthA--acoL--udhA)		(gltA--gltA)		sucA sdhD sdhA sdhB sdhCacnB	sucD wprA hisI yclM yflL yvoA yflM	STM0731	ArcA Fur Crp Fnr rpoD
65	(nrdB--nrdF--nrdF)(nrdA--nrdE--nrdE)					yosP	nrdI	ArgP NrdR	NrdR
66	(nrdB--nrdF--nrdB)(nrdA--nrdE--nrdA)					yosP		ArgP NrdR	NrdR
67	(nrdF--nrdF--nrdF)(nrdE--nrdE--nrdE)(nrdI--ymaA--nrdI)				fecI nrdH ydiE	yosP		NrdR	NrdR
68	(nrdF--nrdF--nrdB)(nrdE--nrdE--nrdA)				fecI nrdH nrdI ydiE	yosP		NrdR	NrdR
69	(argC--argC--argC)(argA--argB--argB)(argB--argB--argB)(artJ--yqiX--artJ)					argD argH argJ ytzD		ArgR	AhrC
70	(argC--argC--argC)(argF--argF--argI)(argI--argF--argI)(argH--argH--argH)(argA--argB--argB)(argB--argB--argB)(artJ--yqiX--artJ)(argD--argD--argD)	(argG--argG)			argE	argJ ytzD yqiY yqiZ	hisM carB argG argA leuD	ArgR	AhrC
71	(thrB--thrB--thrB)(thrC--thrC--thrC)					hom
72	(hisG--hisG--hisG)(hisD--hisD--hisD)				hisC	hisF hisH
73	(thiE--thiE--thiE)(thiM--thiM--thiM)		(thiD--thiD)(thiG--thiG)		thiF thiC
74	(thiD--yjbV--thiD)(thiE--tenI--thiE)		(thiG--thiG)		thiF thiC thiM	tenA
75	(purK--purK--purK)(purE--purE--purE)					purL	purH	PurR	PurR
76	(yliC--oppB--STM1256)(yliD--oppC--STM1257)					oppA oppD	STM0699		Hpr
77	(yliC--oppB--dppB)(yliD--oppC--dppC)			(oppD--dppD)		oppA	dppF		Hpr
78	(yliC--appB--STM1256)(yliD--appC--STM1257)						STM0699
79	(yliC--appB--dppB)(yliD--appC--dppC)						dppF dppD
80	(yliC--dppB--STM1256)(yliD--appC--STM1257)					dppA	STM0699
81	(yliC--appB--dppB)(yliC--appB--oppB)(yliC--dppB--dppB)(yliC--dppB--oppB)(yliB--appA--dppA)(yliD--appC--dppC)(yliD--appC--oppC)			(appD--dppD)(appD--oppD)		ywfH dppA	gltJ argT astD dppF cycA malZ
82	(dppB--oppB--STM1256)(dppC--oppC--STM1257)	(dppD--oppD)			dppF	oppA	STM0699	IHF Fnr OmrB	Hpr
83	(cheA--cheA--cheA)(aer--mcpA--STM3152)(aer--mcpA--STM3216)(aer--mcpA--cheM)(aer--mcpA--trg)(tap--mcpA--STM3152)(tap--mcpA--STM3216)(tap--mcpA--cheM)(tap--mcpA--trg)(tar--mcpA--STM3152)(tar--mcpA--STM3216)(tar--mcpA--cheM)(tar--mcpA--trg)(tsr--mcpA--STM3152)(tsr--mcpA--STM3216)(tsr--mcpA--cheM)(tsr--mcpA--trg)(aer--mcpB--STM3152)(aer--mcpB--STM3216)(aer--mcpB--cheM)(aer--mcpB--trg)(tap--mcpB--STM3…	(cheY--cheY)(fliI--fliI)(fliH--fliH)(flhB--flhB)(fliG--fliG)(flgC--flgC)(fliL--fliL)(fliF--fliF)(flgB--flgB)(fliM--fliM)(fliN--fliy)(flgM--flgM)(fliO--fliZ)(flgG--flgE)(flgG--flhO)(flgG--flhP)(ycgR--ypfA)(fliK--fliK)	(cheW--cheW)(cheR--cheR)(cheZ--cheZ)(fliZ--fliZ)		yecR thiC flgI flgJ flgF flgH flgN flgE flgD flgA fliT yhjH yjdA flxA ymdA ynjH yjcZ flhA fliQ fliP yjjI nirB nikA yfiD napF	goxB yvjD cgeE epr flie ylxL flhF cheD ylxF cheC yvyC yjbJ lytD lytA lytC ywtD hemat lytF yoaH rnhB ylqG ykoW ytlQ yvyG yvyF yjbK ylmH ylmG yviF ysbB mleN ugtP	STM1300 fliT STM2314 tcp yhjH aer fliB	FliA FlhCD Fnr rpoD	SigD
84	(flgK--flgK--flgK)(fliC--flgL--fliC)(fliC--flgL--fljB)(fliD--flid--fliD)				FliA fliZ	flgM yvyG yvyf		FliA FlhCD	SigD
85	(fliL--fliL--fliL)(fliM--fliM--fliM)					flgE ylxF	flgB fliN	FliA
86	(flgD--ylxG--flgD)(flgG--flhO--flgG)(flgG--flhp--flgG)	(flgC--flgc)	(flgE--flgE)		flgB	fliK fliP fliS fliT yvyC yjbJ lytD	flgF
87	(fliM--fliM--fliM)(fliN--fliy--fliN)	(fliL--fliL)				flhB cheY flgE ylxF		FliA	SigD
88	(tap--mcpA--STM3216)(tap--mcpA--trg)(tar--mcpA--STM3216)(tar--mcpA--trg)(tsr--mcpA--STM3216)(tsr--mcpA--trg)(tap--mcpC--STM3216)(tap--mcpC--trg)(tar--mcpC--STM3216)(tar--mcpC--trg)(tsr--mcpC--STM3216)(tsr--mcpC--trg)(tap--yfmS--STM3216)(tap--yfmS--trg)(tar--yfmS--STM3216)(tar--yfmS--trg)(tsr--yfmS--STM3216)(tsr--yfmS--trg)				cheY	motB	yhjH aer
89	(cheA--cheA--cheA)(cheY--cheY--cheY)(cheW--chew--cheW)(tap--mcpA--STM3152)(tap--mcpA--STM3216)(tap--mcpA--cheM)(tap--mcpA--trg)(tar--mcpA--STM3152)(tar--mcpA--STM3216)(tar--mcpA--cheM)(tar--mcpA--trg)(tsr--mcpA--STM3152)(tsr--mcpA--STM3216)(tsr--mcpA--cheM)(tsr--mcpA--trg)(tap--mcpB--STM3152)(tap--mcpB--STM3216)(tap--mcpB--cheM)(tap--mcpB--trg)(tar--mcpB--STM3152)(tar--mcpB--STM3216)(tar--mcpB--c…		(flgK--flgK)(fliS--fliS)(flgC--flgC)(flgD--flgD)(flgA--flgA)(cheR--cheR)(flgE--flgE)(cheZ--cheZ)(flgN--flgN)(fliZ--fliZ)	(flih--fliH)(flig--fliG)(flij--fliJ)(fliz--fliO)	fliT yhjH yjdA flxA ymdA	yvjD yvzD rpsP sbp yabO ymfl dnaN cgeE fliE flhB ylxH ylxl flhA flhF cheD ylxF fliQ fliI fliR ylqH yxkC yvyC yjbJ lytA lytC ywtD lytF ylqG ykoW ytlQ yvyG yviF pdhB	STM1300 fliT STM2314 tcp yhjH aer tsr fliF flgF flgH flgI flgJ srfB srfC fliB fliP	FliA FlhD	SigD
90	(fliH--flih--fliH)(fliG--flig--fliG)(fliF--fliF--fliF)					fliD	flgB flgC flgG flgF flgI	FliA
91	(entE--dhbE--entE)(entC--dhbC--entC)			(dhbA--entA)		yuiI dhbB dhbF	entB fepA ybdB fes		Fur
92	(entE--dhbE--entE)(entA--dhbA--entA)	(entC--dhbC)			fiu ybiX	yuiI dhbB ykuN	entB	Fur	Fur
93	(sufC--yurY--sufC)(sufD--yurX--sufB)(sufD--yurX--sufD)(sufB--yurX--sufB)(sufB--yurX--sufD)				sufS			IscR OxyR NsrR Fur
94	(fecC--yfmD--fhuB)(fecD--yfmD--fhuB)(fecE--yfmF--fhuC)(fhuC--yfmF--fhuC)				fecB fecA			FecI PdhR Fur	Fur
95	(fecC--feuB--fhuB)(fecD--feuB--fhuB)(fecC--feuC--fhuB)(fecD--feuC--fhuB)(fecE--fhuC--fhuC)(fhuC--fhuC--fhuC)				fecB fecA	dhbB dhbC dhbE ycgT yfiY nasF		FecI PdhR Fur	Fur
96	(proV--opuaA--proV)(proW--opuaB--proW)						rpmH ycfS STM1025 STM1628 chaA
97	(malF--yurN--malF)(malK--yurJ--malK)		(malE--malE)(lamB--lamB)		malM	yurO yurP yurl	malP malM	MalT
98	(malF--yvdH--malF)(malF--yvfL--malF)(malE--yvdG--malE)(malE--yvfk--malE)(malG--yvdI--malG)(malG--yvfm--malG)		(malP--malP)(malK--malK)(lamB--lamB)		malQ malM	yvdF glpF yvdJ lacR	malM	MalT Crp
99	(cyoC--ctaE--cyoC)(cyoD--ctaF--cyoD)				cyoB cyoA			PdhR GadE Cra Fur ArcA Fnr
100	(cyoA--ctaC--cyoA)(cyoC--ctaE--cyoC)		(cyoB--cyoB)(cyoD--cyoD)			yxbD qcrB yvrN cccA ctaG	cyoE	PdhR GadE Cra Fur ArcA Fnr
101	(cyoB--qoxB--cyoB)(cyoC--qoxC--cyoC)		(cyoD--cyoD)		cyoA	ffh ssb tsf gcaD tufA	cyoE	PdhR GadE Cra Fur ArcA Fnr
102	(cysI--yvgQ--cysI)(cysJ--yvgR--cysJ)		(cysH--cysD)(cysH--cysH)				cysA cysC cysN	CysB
103	(atpD--atpD--atpD)(atpG--atpG--atpG)		(atpF--atpF)		atpA	dacA menD ylxS yrrN citM yhaY ywmB	atpH
104	(cysD--cysH--cysD)(cysD--cysH--cysH)(cysH--cysH--cysD)(cysH--cysH--cysH)(cysC--cysC--cysC)		(cysN--cysN)		yciW	sat cysP	cysA cysJ cysI	CysB
105	(purB--purB--purB)(purF--purF--purF)			(purC--purC)	glyA pyrC serC	purQ xpt purK	cvpA	PurR	PurR
106	(purB--purB--purB)(purC--purC--purC)		(purF--purF)		pyrC metQ purE purK		cvpA	PurR	PurR
107	(gapA--gapA--gapA)(tpiA--tpiA--tpiA)				zwf tufA fusA serC ppc pgi ptsI		fba pykA
108	(recA--recA--recA)(lexA--lexA--lexA)(lexA--lexA--umuD)(umuD--lexA--lexA)(umuD--lexA--umuD)		(recN--recN)(yebG--yebG)		yebF	parC parE yneB yneA ynzC	dinP sulA	lexA	lexA
109	(metN--yusC--sfbB)(metI--yusB--sfbC)		(metQ--sfbA)		metA		hisG
110	(metN--yusC--metN)(metI--yusB--yaeE)				metQ metA			YjiE MetJ
