# Supplementary material for: Genome-Scale Co-Expression Network Comparison across Escherichia coli and Salmonella enterica Serovar Typhimurium Reveals Significant Conservation at the Regulon Level of Local Regulators Despite Their Dissimilar Lifestyles
Source: PLoS One. 2014 Aug 7;9(8):e102871. doi: 10.1371/journal.pone.0102871 (PMC4125155; doi:10.1371/journal.pone.0102871)
Supplement: Table S3 — The number of compiled conditions related to each strain of S. enterica . The strain related to each condition was retrieved in S. enterica compendium, by checking the conditions in GEO database. Then for each strain, the number of related conditions is highlighted in the second column of this table. If the strain could not be retrieved from GEO database, the more general terms such as ‘Salmonella enterica’ or ‘Salmonella enterica enterica serovar typhimurium’ were used. (XLS) [file pone.0102871.s003.xls]

## Sheet: Sheet1
Strain	Number of conditions
Salmonella enterica enterica serovar typhimurium LT2	99
Salmonella enterica enterica serovar typhimurium SL1344	42
Salmonella enterica enterica serovar typhimurium 14028S	305
Salmonella enterica enterica serovar typhimurium X3339	17
Salmonella enterica enterica serovar typhimurium IB314	21
Salmonella enterica enterica serovar typhimurium TA100	15
Salmonella enterica enterica serovar typhimurium swarmer	63
Salmonella enterica enterica serovar typhimurium	44
Salmonella enterica	51
