# Supplementary material for: Genome-Scale Co-Expression Network Comparison across Escherichia coli and Salmonella enterica Serovar Typhimurium Reveals Significant Conservation at the Regulon Level of Local Regulators Despite Their Dissimilar Lifestyles
Source: PLoS One. 2014 Aug 7;9(8):e102871. doi: 10.1371/journal.pone.0102871 (PMC4125155; doi:10.1371/journal.pone.0102871)
Supplement: Table S4 — The number of compiled conditions related to each strain of E. coli . The strain related to each condition was retrieved in E. coli compendium, by checking the conditions in GEO database. Then for each strain, the number of related conditions is highlighted in the second column of this table. If the strain could not be retrieved from GEO database, the more general terms such as ‘Escherichia coli’ or ‘Escherichia coli k-12’ were used. (XLS) [file pone.0102871.s004.xls]

## Sheet: Sheet1
Strain	Number of conditions
Escherichia coli k-12 substr. MG1655	154
Escherichia coli k-12 substr. W3110	8
Escherichia coli k-12 substr. AB1157	2
Escherichia coli k-12 substr. BW25113	1
Escherichia coli k-12 substr. DH5alpha	3
Escherichia coli k-12 substr. C600	15
Escherichia coli k-12 substr. GM5555	3
Escherichia coli k-12 substr. LE234	4
Escherichia coli k-12 substr. P4X	1
Escherichia coli k-12	382
Escherichia coli strain 42	9
Escherichia coli GM5556	3
Escherichia coli BL21	24
Escherichia coli EM1453	1
Escherichia coli	260
