# Supplementary material for: Genome-Scale Co-Expression Network Comparison across Escherichia coli and Salmonella enterica Serovar Typhimurium Reveals Significant Conservation at the Regulon Level of Local Regulators Despite Their Dissimilar Lifestyles
Source: PLoS One. 2014 Aug 7;9(8):e102871. doi: 10.1371/journal.pone.0102871 (PMC4125155; doi:10.1371/journal.pone.0102871)
Supplement: Table S5 — Detected conserved co-expressed modules across Escherichia coli k-12 substr. MG1655 and Salmonella enterica enterica serovar typhimurium LT2 by using COMODO. Module ID: ID assigned to the conserved module pair. Core part: homologous gene pairs found in core part of the conserved coexpressed modules. E. coli variable part: genes belonging to the variable part of the conserved modules in E. coli. S. enterica variable part: genes belonging to the variable part of the conserved modules in S. enterica. (XLS) [file pone.0102871.s005.xls]

## Sheet: Sheet1
Module ID	core part	E. coli variable part	S. enterica variable part
1	(glpC--glpC)(cadB--cadB)	yjdL adiY
2	(cadB--ydgI)(dmsC--STM0613)(ynfH--STM0613)	hypD appC adiA ynfE ynfG ynfF ydjX dmsA	yjfH spoU
3	(ycdL--slsA)(ddpX--pdgL)	rarA ycdI ycdM ycdH ycdK	STM1836
4	(srlA--srlA)(srlE--srlE)	ytfR	mtlA
5	(hcaR--spvR)(fadE--ydiO)	mhpR glcC	prpR
6	(hcaR--STM0014)(mhpR--yiaJ)(ugpB--ugpB)	glcC	yijO STM2135 STM4199 yccT mfd yhjS STM1558
7	(lsrF--yneB)(lsrB--mglB)(lsrB--yneA)	lsrK lsrG	acnB gltI STM4080 bax atpA acs
8	(rbsC--ydeY)(rbsB--yneA)		STM0652 STM1130 STM1132
9	(lsrC--ydeY)(lsrD--ydeY)(araF--yneA)	srlE lldP uxaC uxaA yagE exuT galS	STM0652 STM1130 STM1132
10	(ygbL--ygbL)(ygbK--ygbK)		ygbJ
11	(rhaD--ygbL)(ulaF--ygbL)(putP--putP)	melA mhpR yjdA yhaL	ygbM ygbK ygbJ
12	(glpK--glpK)(glpA--glpA)(glpA--glpD)(glpQ--glpQ)(glpB--glpB)	sgcR ycgG yjgZ b4275	glpT glpF nanA
13	(rpsQ--rpsQ)(rpmC--rpmC)		rplV secY rpsF rplI rplO rplP
14	(yiiT--ybdQ)(yiiT--ynaF)(yiiT--ydaA)(yiiT--uspA)(hdhA--ucpA)	rpsQ hlyE	glpA yacL sodB yeeI STM2361 STM3785 mgsA ygjR
15	(uspF--ybdQ)(uspF--ydaA)(uspF--uspA)(ygjR--ygjR)	yfiA ychH yegS glgS cspD agp	sodB mgsA
16	(uspF--ynaF)(uspF--ydaA)(uspF--uspA)(yfiA--yfiA)	ychH yegS glgS cspD ygjR agp	glpQ glpA nanA yacL ucpA STM3785
17	(iscU--nifU)(iscS--nifS)	iscR	sulA
18	(dinB--umuC)(umuC--umuC)(dinB--dinP)(umuC--dinP)(dinB--umuC)(umuC--umuC)(recN--recN)(umuD--umuD)(sulA--sulA)	yebG	dinI yigN yeeA
19	(uvrA--uvrA)(dinB--umuC)(umuC--umuC)(dinB--umuC)(umuC--umuC)(recA--recA)(recN--recN)(lexA--umuD)(yebG--yebG)(sulA--sulA)	truA prsA b0159 uvrB recX polB	STM2728 STM2727 yebF dinI yigN yeeA STM2621 uvrD sbmC
20	(recN--recN)(rmuC--yigN)(lexA--umuD)(umuD--umuD)(ruvB--ruvB)(sulA--sulA)	ygjP truA prsA b0159 uvrB ycfQ recA dinB yebG recX umuC yafN polB uvrA dinF
21	(dinB--umuC)(umuC--umuC)(dinB--umuC)(umuC--umuC)(lexA--samA)	b0159 uvrB recA sulA recN yebG recX polB	STM4032
22	(nagB--nagB)(nagA--nagA)		ybaJ clpS clpA hybD
23	(narY--narH)(narZ--narG)		narJ
24	(tktB--tktA)(ybdR--tdh)	treA ybgA pgm	sdaC sdaB
25	(dbpA--dbpA)(ydcM--STM2599)		STM4551 STM4010 STM3126
26	(prsA--prsA)(artI--gltI)(artI--glnH)	ygiA	sdhD sdhA gcvH STM0307 STM1530 yccJ wraB pyrI glgX gltL ybjX
27	(glnH--glnH)(glnQ--gltL)	glnP
28	(ppiD--cypD)(lysS--lysS)	rhlB glnS	stpA pyrH metG
29	(yeiP--efp)(yajG--yajG)	ychF fldA cysS	alaS atpH
30	(emrA--emrA)(mprA--emrR)		ppc sdaB yacF gpsA relA kgd glyA
31	(pgk--pgk)(fbaA--fba)
32	(tufA--tuf)(tufA--tuf)(gapA--gapA)(eno--eno)	atpA atpF atpG atpB glyA pgi tpiA	ackA rpsB ppiB tuf hupA
33	(epd--gapA)(fbaA--fba)	pgk	tuf hupA flgE
34	(glyS--glyS)(glyQ--glyQ)		dacA valS glmU
35	(atpD--atpD)(atpG--atpG)	atpA atpF	trpS
36	(rpsL--rpsL)(rpsG--rpsG)(rpsJ--rpsJ)(rplK--rplK)(rplA--rplA)(rplC--rplC)(rplW--rplW)(rplB--rplB)(rplV--rplV)(rpsC--rpsC)(rpsH--rpsH)(rplF--rplF)(rpsE--rpsE)(rpsK--rpsK)(rplP--rplP)(rplO--rplO)(secY--secY)(rplQ--rplQ)(rplJ--rplJ)(rplR--rplR)(rplS--rplS)(fusA--fusA)(rpsD--rpsD)(priB--priB)	atpF atpG tufA tufB rpsM rpsA rpmA rplU rpsB trmD rpsN fabD dacA tig tsf gyrA rpoB aspS infB tgt bipA	hilA adk rplD rplE rplX rplN yajD rpsF rpmC rpsQ
37	(rpsJ--rpsJ)(rplK--rplK)(rplA--rplA)(rplC--rplC)(rplD--rplD)(rplW--rplW)(rplN--rplN)(rplE--rplE)(rpoA--rpoA)(rpsF--rpsF)(rimM--rimM)	rpsR rpmD rpsN rpsS	rplV adk rpsG rpsP rpsD rpsK rpsH rplX rpsC fusA rpsL rplB
38	(aceF--aceF)(aceE--aceE)		STM0402
39	(cydA--cydA)(cydB--cydB)
40	(appC--cydA)(appB--cydB)	hyaF hyaB mdtF yhiD
41	(dnaK--dnaK)(clpB--clpB)	htpG groL dnaJ hslU
42	(hslU--hslU)(hslV--hslV)
43	(groS--groES)(groL--groEL)	dnaJ grpE
44	(ahpC--ahpC)(ahpF--ahpF)	yqjI	dps katG
45	(yegD--hscA)(yeaZ--yeaZ)		rpsD yihI
46	(sdaC--sdaC)(sdaB--sdaB)		tktA tdh
47	(sdaC--yhaO)(tppB--yjdL)	sdaB	STM4307 STM4306
48	(fabB--fabF)(ybaB--ybaB)		pyrH fabD cypD metG yggU
49	(yncE--STM1586)(cirA--fepA)(fepA--fepA)	entE
50	(entE--entE)(entC--entC)(fhuA--fhuA)(fes--fes)(yncE--STM1586)(cirA--fepA)(fepA--fepA)(cirA--cirA)(fepA--cirA)(cirA--iroN)(fepA--iroN)	entB entF fhuE	entB STM4552 sitA sufC sufS iroB sitC sitD rtcB exbB
51	(nrdF--nrdF)(nrdE--nrdE)		ptsG rtcB
52	(nrdF--nrdF)(nrdE--nrdE)(tonB--tonB)(entE--entE)(entA--entA)(entC--entC)(fhuA--fhuA)(nrdI--nrdI)(fes--fes)(yncE--STM1586)(cirA--fepA)(fepA--fepA)(cirA--cirA)(fepA--cirA)(cirA--iroN)(fepA--iroN)	entB entF ybdB fhuE entD fepB fecI	fepC entB STM4552 sufS hmpA soxR prpD ptsG rtcB umuC prpB prpC nrdH STM1808 tehB exbB bfr
53	(tonB--tonB)(exbB--exbB)(fhuA--fhuA)(feoA--feoA)(fes--fes)(yncE--STM1586)(fepA--fepA)(fepA--iroN)	entE exbD feoB	soxR entD bfd bfr fhuF emrD
54	(yfiF--spoU)(rlmB--spoU)(yfiF--yjfH)(rlmB--yjfH)		STM0613
55	(tar--cheM)(trg--cheM)(tsr--cheM)(tar--STM3216)(trg--STM3216)(tsr--STM3216)(flgM--flgM)	flgI yhjH ymdA	cbpA flgL STM2314
56	(tap--cheM)(tsr--cheM)(tap--STM3216)(tsr--STM3216)(flgL--flgL)(fliC--flgL)(flgL--fljB)(fliC--fljB)	flgK cheA fliD cheZ ycgR cheW	yacL sodB cbpA STM2314 flgM aer
57	(tap--STM3216)(tar--STM3216)(tsr--STM3216)(flgK--flgK)(motB--motB)(flgM--flgM)(ycgR--ycgR)	fliA fliZ flgF flgG flgB flgE flgD flgC flgA flgL yhjH cheA fliC fliD cheZ cheY fliS flgN fliH fliL	yaaA acnA yhjH
58	(flgD--flgD)(flgG--flgG)	flgF flgE
59	(flgC--flgC)(flgE--flgE)(flgD--flgD)(flgG--flgG)(flgF--flgF)	fliZ flgB	fliH fliM flgH
60	(flgE--flgE)(flgD--flgD)	flgB	nuoG
61	(fliA--fliA)(fliH--fliH)(flgC--flgC)(fliL--fliL)(flgE--flgE)(fliF--fliF)(flgD--flgD)(fliM--fliM)(fliN--fliN)(flgH--flgH)(flgG--flgG)(flgF--flgF)	flgA motB cheR fliG	rfbG pps nuoB nfnB flgB srfA ydfG srfC fliJ fdoH fdoG flgI phoP upp STM1934
62	(fimA--bcfD)(fimI--bcfD)(fimA--bcfF)(fimI--bcfF)		STM1677
63	(uidB--STM0042)(sfmH--bcfF)	fixB phnF	STM3794 rbsA
64	(sucC--sucC)(sucB--sucB)(sucA--kgd)
65	(manX--STM4535)(manY--STM4537)
66	(manX--STM3771)(manZ--STM0574)	manY	STM1623 radC PSLT060 hpaA STM3119
67	(manY--manY)(manZ--manZ)	manX
68	(gatA--STM2344)(gatB--STM2343)	gatC	napA
69	(purT--purT)(purH--purH)		purC purD purG
70	(purT--purT)(purF--purF)(purH--purH)(purC--purC)	metK purE purL purK	purD purG STM0356 STM1540
71	(pyrB--pyrB)(pyrI--pyrI)
72	(sdhB--frdB)(sdhA--frdA)
73	(yeaA--yeaA)(sdhB--sdhB)(sdhA--sdhA)	yeaC	kgd sucB gcvP
74	(cysK--cysK)(cysM--cysK)(cysD--cysH)(cysH--cysH)	cysN cysW cysA cysP cysJ cysI yciW cysU fliY iaaA	pdgL slsA STM1836 udg
75	(cysI--cysI)(cysD--cysD)(cysH--cysD)(cysJ--cysJ)(cysC--cysC)(cysU--cysU)(cysA--cysA)(cysN--cysN)(cysP--cysP)	cysW yciW
76	(atpH--atpH)(murA--murA)		sdaC lpdA cyoB
77	(napA--dmsA)(napF--napF)		hypB STM4307 nrfA garD narG
78	(sufC--sufC)(sufS--sufS)(sufD--sufB)(sufB--sufB)(sufD--sufD)(sufB--sufD)		sitA sitB sitC
79	(rpsR--rpsR)(rplI--rplI)(rpsF--rpsF)	rpsP	priB
80	(cyoE--cyoE)(cyoC--cyoC)(cyoD--cyoD)
81	(oppD--dppD)(oppF--oppF)	oppB oppC	ygiC
82	(dppD--dppD)(dppF--oppF)	dppB dppC aceK	ygiC
83	(flgL--flgL)(fliC--flgL)(flgL--fliC)(fliC--fliC)(flgL--fljB)(fliC--fljB)(fliD--fliD)	yhjH flgK cheA cheZ ycgR
84	(rfaD--rfbJ)(hfq--hfq)	manA clpP crp	STM0402 arcA
85	(pnp--pnp)(yaeT--yaeT)	hlpA ycbK yfgM yfgL	rho
86	(rffE--wecB)(uup--uup)	rffD rffG hsdS	sifA oxyR
87	(malF--ugpA)(malK--ugpC)	lamB malM	STM0038 ybdB STM2766
88	(malF--malF)(malG--malG)	malK lamB malM
89	(dmsB--phsB)(fdnH--phsB)(nrfC--phsB)(dmsB--STM2529)(fdnH--STM2529)(nrfC--STM2529)	yqgA yeiL yicC frdB frdC narJ narI glpC hycE yjiL adiY	STM1490 STM3834 yeiA STM3793
90	(fimC--stfD)(fimC--stbE)(fimD--stfC)	fimF	setB ybcI STM1859 ynhA
91	(dinB--umuC)(umuC--umuC)(dinB--umuC)(umuC--umuC)(recA--recA)(recN--recN)(uvrB--uvrB)(yebG--yebG)	b0159 lexA sulA recX polB	PSLT047 nanH STM2728 STM2727 yebF yeeA
92	(cycA--aroP)(fadE--ydiO)	actP puuA puuD puuR
93	(adiC--potE)(adiA--speF)	adiY
94	(rhlE--rhlE)(ycaO--ycaO)	ygjO rluB yccF	gltS
95	(panC--panC)(yajQ--yajQ)	pmbA mpl ppa gshB	oafA
96	(glyS--glyS)(glyQ--glyQ)
97	(tufA--tuf)(tufB--tuf)(tufA--tuf)(tufB--tuf)(fusA--fusA)		tuf
98	(rpsL--rpsL)(rpsG--rpsG)(rpsJ--rpsJ)(rpsB--rpsB)(rplK--rplK)(rplA--rplA)(rpoB--rpoB)(rplC--rplC)(rplD--rplD)(rplW--rplW)(rplB--rplB)(rplV--rplV)(rpsC--rpsC)(rplN--rplN)(rplE--rplE)(rpsH--rpsH)(rplF--rplF)(rpsE--rpsE)(rpsM--rpsM)(rpsK--rpsK)(rplM--rplM)(rpsS--rpsS)(rplP--rplP)(rplO--rplO)(secY--secY)(rpoA--rpoA)(rpsR--rpsR)(rplJ--rplJ)(rplR--rplR)(tsf--tsf)(trmD--trmD)(fusA--fusA)(rpsD--rpsD)(rimM…	atpA atpF tufA tufB rpsN rpmJ rplQ ybgF	tig pyrH rpsA rplX rplS rplI rpsP rpsF rpsQ rplU
99	(rplN--rplN)(rplE--rplE)		rpsE
100	(rplK--rplK)(rplA--rplA)
101	(rplM--rplM)(rpsI--rpsI)(rpmB--rpmB)	rpmG	rplU
102	(accC--accC)(accB--accB)
103	(truB--truB)(rbfA--rbfA)
104	(nusA--nusA)(infB--infB)
105	(aceF--aceF)(aceE--aceE)
106	(nrdB--nrdB)(nrdA--nrdA)
107	(ycbL--ycbL)(ycbK--ycbK)
108	(ftsA--ftsA)(ftsQ--ftsQ)
109	(pyrB--pyrB)(pyrI--pyrI)
110	(argC--argC)(argA--argB)(argB--argB)(artJ--artJ)
111	(argC--argC)(argF--argI)(argI--argI)(argH--argH)(argA--argB)(argB--argB)(artJ--artJ)(argD--argD)(argD--argD)	argE argG	hisM carB argG argA leuD
112	(serA--serA)(asd--asd)(serC--serC)	ppc aroA gltB
113	(thrA--lysC)(metE--metE)(serC--serC)(ppc--ppc)	aroA gltB thrB thrC	dapB metK cfa
114	(serA--serA)(asd--asd)(lysC--lysC)(thrA--lysC)(serC--serC)(ppc--ppc)	aroA gdhA ilvC folE	dapB glyA thrC STM2293 talA tktB pepD cfa gcd cysK cysH
115	(thrB--thrB)(thrC--thrC)
116	(hisG--hisG)(hisC--hisC)(hisD--hisD)
117	(pntB--pntB)(pntA--pntA)
118	(ompF--ompF)(ompF--nmpC)(pntA--pntA)	livJ ompT	fadL pntB
119	(thiD--thiD)(thiE--thiE)(thiC--thiC)(thiF--thiF)(thiH--thiH)(thiG--thiG)(thiM--thiM)
120	(purK--purK)(purE--purE)		purH
121	(purB--purB)(purK--purK)(purF--purF)(purE--purE)(purC--purC)(pyrC--pyrC)	metQ	carA purT purD purH purM yicE purN purG yjcD cvpA yieG yieH
122	(purB--purB)(purF--purF)(cvpA--cvpA)	glyA pyrC purL purH	purC
123	(purB--purB)(purF--purF)(glyA--glyA)(purH--purH)(pyrC--pyrC)(cvpA--cvpA)	purL	carA purK purE purT purD purM yicE purN purG yjcD purC
124	(ahpC--STM0402)(uspA--ybdQ)(uspA--ynaF)(uspA--ydaA)(uspA--uspA)		yajO ybeL STM1324 sseA sodB
125	(uspF--ybdQ)(uspF--ynaF)(uspF--ydaA)(cspD--cspD)(yfiA--yhbH)		sodB bssR slyA STM1583 yahO oppF oppA
126	(uspE--ybdQ)(uspF--ybdQ)(uspE--ynaF)(uspF--ynaF)(uspE--ydaA)(uspF--ydaA)(uspE--uspA)(uspF--uspA)	yniA ychH yliH
127	(yfbT--yfbT)(yfbU--yfbU)	pfkA
128	(rfaG--rfaK)(rfaG--rfaB)(rfaQ--rfaQ)		rplX cmk yibR rfaY rfaP rfaI rfaG
129	(rfaB--rfaK)(wbbK--rfaK)(rfaJ--rfaI)	rfaY glf wbbI b2031 wbbJ wbbH rfaK rfbX hisL
130	(glgB--STM1560)(glgX--STM1558)		STM1559
131	(glgP--glgP)(glgA--glgA)	glgC
132	(ilvD--ilvD)(ilvA--ilvA)
133	(rpmH--rpmH)(rpsU--rpsU)		ybeA ybeB yeaZ STM3841
134	(rpmI--rpmI)(rplT--rplT)
135	(secF--secF)(secD--secD)		gsk
136	(sucC--sucC)(sucB--sucB)(sucA--kgd)
137	(sucC--sucC)(sucD--sucD)(gltA--gltA)(sdhB--sdhB)(sucB--sucB)(sucA--kgd)(acnB--acnB)(sdhA--sdhA)(sdhD--sdhD)		icdA
138	(sdhB--sdhB)(sdhA--sdhA)(sdhD--sdhD)
139	(nuoB--nuoB)(nuoK--nuoK)(nuoJ--nuoJ)(nuoH--nuoH)(nuoM--nuoM)(nuoL--nuoL)(nuoI--nuoI)(nuoF--nuoF)(nuoE--nuoE)	nuoG nuoC	nuoN nuoG nuoC
140	(sucC--sucC)(nuoB--nuoB)(sdhB--sdhB)(sucB--sucB)(sucA--kgd)(nuoJ--nuoJ)(nuoH--nuoH)(nuoM--nuoM)(nuoL--nuoL)(acnB--acnB)(sdhA--sdhA)(nuoI--nuoI)(nuoF--nuoF)(nuoE--nuoE)(sdhC--sdhC)(sdhD--sdhD)	sucD b0725 nuoK nuoG nuoC nuoA cyoB	udhA fumA nuoN nuoG nuoC
141	(yhbS--yhbS)(yhbT--yhbT)
142	(yfjB--ppnK)(yeaK--STM4549)		yiaF STM3766
143	(cpdA--icc)(yqiA--yqiA)		STM3736
144	(csgG--csgG)(csgD--STM0347)	csgE csgF	pefA csgE STM2138
145	(exbB--exbB)(exbD--exbD)
146	(sufC--sufC)(sufD--sufB)(sufB--sufB)(sufD--sufD)(sufB--sufD)	sufS
147	(entE--entE)(entC--entC)(fes--fes)(entD--entD)(yncE--STM1586)(cirA--fepA)(fepA--fepA)(cirA--cirA)(fepA--cirA)	entF	entB entA ybdB
148	(nrdE--nrdE)(nrdH--nrdH)(nrdI--nrdI)		nrdF
149	(nrdE--nrdE)(sufC--sufC)(sufS--sufS)(sufD--sufB)(sufB--sufB)(sufD--sufD)(sufB--sufD)(exbB--exbB)(exbD--exbD)(entE--entE)(entA--entA)(entC--entC)(fhuA--fhuA)(nrdI--nrdI)(ybdB--ybdB)(yqjH--yqjH)(fes--fes)(bfd--bfd)(entD--entD)(yncE--STM1586)(fhuF--fhuF)(fepB--fepB)(cirA--fepA)(fepA--fepA)(cirA--cirA)(fepA--cirA)(cirA--iroN)(fepA--iroN)	tonB entB fecI fiu ybiX entF nrdF pqqL fecR ybaN nrdH ydiE fepG b1017 ycdO sufE bglJ	entB fhuD fepC sitA sitB sitC sitD iroB
150	(sufA--sufA)(sufC--sufC)(sufS--sufS)(sufD--sufB)(sufB--sufB)(sufD--sufD)(sufB--sufD)(sufE--ynhA)		iroN
151	(proV--proV)(proW--proW)		rpmH ycfS STM1025 STM1628 chaA
152	(yncD--yncD)(gcd--gcd)
153	(metB--metC)(metA--metA)	metE metK metQ metF bglX
154	(cysI--cysI)(cysD--cysD)(cysH--cysD)(cysD--cysH)(cysH--cysH)(cysJ--cysJ)(cysA--cysA)(cysN--cysN)		cysC
155	(cysK--cysK)(cysM--cysK)(cysK--cysM)(cysM--cysM)(cysI--cysI)(cysD--cysD)(cysH--cysD)(cysD--cysH)(cysH--cysH)(cysJ--cysJ)(cysC--cysC)(cysU--cysU)(cysA--cysA)(ydjN--ydjN)(cysN--cysN)(cysP--cysP)(cysW--cysW)	nlpA yciW yeeE yeeD fliY iaaA	sbp
156	(cheA--cheA)(cheY--cheY)(cheW--cheW)(tap--trg)(tar--trg)(tsr--trg)(tap--cheM)(tar--cheM)(tsr--cheM)(tap--STM3152)(tar--STM3152)(tsr--STM3152)(tap--STM3216)(tar--STM3216)(tsr--STM3216)(fliA--fliA)(flgK--flgK)(flgA--flgA)(motA--motA)(fliH--fliH)(flgL--flgL)(fliC--flgL)(flgL--fliC)(fliC--fliC)(flgL--fljB)(fliC--fljB)(fliD--fliD)(cheR--cheR)(motB--motB)(fliS--fliS)(flgC--flgC)(fliL--fliL)(flgE--flgE)…	fliK fliZ fliN fliT yhjH yjdA flxA ymdA	modC STM1300 fliZ fliT STM2314 tcp yhjH aer fliG srfB STM1934 iadA yjiG STM3604
157	(tap--trg)(tar--trg)(tsr--trg)(tap--STM3216)(tar--STM3216)(tsr--STM3216)	cheY	yhjH aer
158	(cheA--cheA)(cheW--cheW)(tap--trg)(tar--trg)(tsr--trg)(tap--cheM)(tar--cheM)(tsr--cheM)(tap--STM3152)(tar--STM3152)(tsr--STM3152)(tap--STM3216)(tar--STM3216)(tsr--STM3216)(fliA--fliA)(flgK--flgK)(flgL--flgL)(fliC--flgL)(flgL--fliC)(fliC--fliC)(flgL--fljB)(fliC--fljB)(fliD--fliD)(cheR--cheR)(motB--motB)(fliS--fliS)(cheB--cheB)(cheZ--cheZ)	flgF flgM fliM flgC flgD yhjH cheY	STM1300 fliZ fliT motA STM2314 tcp yhjH aer fliJ fliB
159	(prpC--prpC)(prpD--prpD)(prpB--prpB)		prpE
160	(lldD--lldD)(lldP--lldP)(lldR--lldR)
161	(hflC--hflK)(hflK--hflK)(hflC--hflC)(hflK--hflC)	hflX	yjgQ ftsW
162	(hflC--hflK)(hflK--hflK)(hflX--hflX)
163	(cyoE--cyoE)(cyoB--cyoB)(cyoA--cyoA)(cyoC--cyoC)(cyoD--cyoD)
164	(rfbD--rfbD)(rfbA--rfbA)(rfbC--rfbC)	wbbI rfbX rfbB	yebC rfbI
165	(glpK--glpK)(glpA--glpA)(glpD--glpA)(glpA--glpD)(glpD--glpD)(glpF--glpF)(glpQ--glpQ)(glpT--glpT)(glpB--glpB)	yghZ glpC
166	(yedY--STM3377)(yedZ--STM3378)	yedX
167	(iscA--iscA)(iscU--nifU)(iscS--nifS)(iscR--yfhP)
168	(pstS--pstS)(pstC--pstC)(pstA--pstA)(pstB--pstB)
169	(atpD--atpD)(atpG--atpG)(atpF--atpF)(atpH--atpH)	atpA
170	(aspS--aspS)(gyrA--gyrA)	rpsA proS leuS gltX rpoB
171	(murG--murG)(murC--murC)	murD	lysP mraY
172	(rseB--rseB)(rseA--rseA)	plsB rpoE	otsA spvB
173	(fimC--pefD)(fimA--bcfA)(fimG--bcfA)(fimI--bcfA)		STM3194 STM0346 STM0347 pefA STM2245
174	(fimC--safB)(fimD--pefC)	fimG fimF	yjfI STM0042
175	(ydcU--potB)(ydcT--potA)	ydcS ydcV ydcW
176	(ydcS--potD)(ydcV--potC)	ydcT ydcU ydcW	stbA
177	(galT--galT)(galM--galM)	galK galE
178	(ycfS--ycfS)(yebE--yebE)	b4484 cpxP
179	(glnG--glnG)(glnL--glnL)	glnA
180	(uidR--STM0580)(feaR--STM0581)	yfhM b4479 ascF
181	(recA--recA)(recN--recN)(lexA--umuD)(umuD--umuD)(lexA--lexA)(umuD--lexA)(yebG--yebG)(sulA--sulA)	yebF	dinP
182	(moaE--MoaE)(moaC--moaC)	moaB moaA imp nlpC dicA
183	(ydeI--ydeI)(yciG--yciG)	ydcK yhbO	yciF yciE STM1731
184	(argS--argS)(pcnB--pcnB)	dusB yebC prfC	rnb
185	(spoT--spoT)(dnaE--dnaE)	trmH	prfA deaD
186	(murG--murG)(murF--murF)(murD--murD)	murG murC	murG
187	(metN--sfbB)(metQ--sfbA)(metI--sfbC)	metA	hisG
188	(rpmA--rpmA)(rpsT--rpsT)	rplU rpsO map yeeN infA
189	(fecC--fhuB)(fecD--fhuB)(fecE--fhuC)(fhuC--fhuC)	fecB fecA
190	(gcvT--gcvT)(gcvH--gcvH)(gcv--gcvP)
