# Supplementary material for: Genome-Scale Co-Expression Network Comparison across Escherichia coli and Salmonella enterica Serovar Typhimurium Reveals Significant Conservation at the Regulon Level of Local Regulators Despite Their Dissimilar Lifestyles
Source: PLoS One. 2014 Aug 7;9(8):e102871. doi: 10.1371/journal.pone.0102871 (PMC4125155; doi:10.1371/journal.pone.0102871)
Supplement: Table S6 — Detected conserved co-expressed modules across Escherichia coli k-12 substr. MG1655 and Salmonella enterica enterica serovar typhimurium SL1344 by using COMODO. Module ID: ID assigned to the conserved module pair. Core part: homologous gene pairs found in core part of the conserved coexpressed modules. E. coli variable part: genes belonging to the variable part of the conserved modules in E. coli. S. enterica variable part: genes belonging to the variable part of the conserved modules in S. enterica. (XLS) [file pone.0102871.s006.xls]

## Sheet: Sheet1
Module ID	core part	E. coli variable part	S. enterica variable part
1	(ycjM--amyA)(mngA--ptsN)(nanK--yajF)	yahM yneJ nanE agaA	treR yggU yejA
2	(srlA--srlA)(srlE--srlE)	ytfR	ybdQ ratA uspA ppnK
3	(mglA--mglA)(mglB--mglB)
4	(araG--mglA)(araF--mglB)	prpR b4485
5	(lsrA--mglA)(lsrB--mglB)	lsrR lsrK lsrG lsrF
6	(nanA--nanA)(yagE--nanA)(lsrA--mglA)(lldP--lldP)(mglB--mglB)(lsrB--mglB)	ytfJ lsrR lsrK lsrG lsrF lsrD lsrC uxaC uxaA exuT galS nanE uxuA	lldR lldD glpK
7	(lldD--lldD)(lldR--lldR)
8	(argT--gltI)(ugpB--ugpB)	ydcI	yaeH dadA sdhB sdhA gltA
9	(glnP--gltJ)(glnH--gltI)(glnQ--gltL)		acnB ansB nanA lldR lldD glpK fumC mdh icdA acs aphA
10	(fliY--hisJ)(glnH--hisJ)(glnL--glnL)	nac yciW glnQ glnP glnG glnA	exbB yciH nrdB
11	(yebA--yebA)(znuA--znuA)		phoQ epd spvB
12	(yheU--yheU)(prkB--prkB)	gntR
13	(yeaH--yeaH)(yeaG--yeaG)		yahO ybaY orf319 pfkB treA yehZ dppD
14	(bolA--bolA)(yeaG--yeaG)	yeaH	talA poxB
15	(talA--talA)(yehZ--yehZ)	yceK msyB bfr ygaU ydiZ	dppD
16	(poxB--poxB)(talA--talA)(wrbA--wraB)(otsB--otsB)(osmY--osmY)(yqjD--elaB)	fbaB ygaU ydiZ otsA tktB osmC	yahO yeaG ybaY fbaB STM1560 tpiA bolA
17	(tktB--tktB)(poxB--poxB)(talA--talA)(wrbA--wraB)(katE--katE)(dps--dps)(otsB--otsB)(cfa--cfa)(osmY--osmY)(ybaY--ybaY)(elaB--elaB)(yqjD--elaB)	cbpA pfkB ltaE fbaB ygaU ydiZ otsA ycaC osmC yqjC yqjE yghA ybjP hchA osmE amyA sra acnA yahK	STM0360 yahO yeaG yghA fbaB STM1560 tpiA bolA ihfA yciF STM1731 yjbJ ugpB
18	(malZ--malS)(focB--nirC)	yneE	STM3860
19	(yibD--wcaA)(gpmI--pmgI)	mngB putA	allD kdgR STM2697
20	(menE--ydiD)(cynR--yafC)		uspB STM3650 STM0052 STM1616 STM3770 yjjX
21	(menE--ydiD)(cynR--spvR)		phnT STM2138
22	(rplN--rplN)(rpsF--rpsF)	rplE rpoA
23	(rplE--rplE)(rpoA--rpoA)	rplN	rplX rpsH
24	(atpA--atpA)(atpG--atpG)	atpD atpF	atpH
25	(rpsL--rpsL)(rpsG--rpsG)(rpsJ--rpsJ)(rpsB--rpsB)(rplK--rplK)(rplA--rplA)(rpoB--rpoB)(rplC--rplC)(rplW--rplW)(rplB--rplB)(rplV--rplV)(rpsC--rpsC)(rplF--rplF)(rpsM--rpsM)(rpsK--rpsK)(rplP--rplP)(rplO--rplO)(secY--secY)(rplJ--rplJ)(rplU--rplU)(tsf--tsf)(trmD--trmD)(fusA--fusA)(rpsD--rpsD)	atpF atpG tufA tufB atpB rpsH rpsE rpsA rpsN rplR fabD tig aspS infB	ackA eno rpsQ rplS rplM rplL rimM rplN rpsF rplI rpmB glmS rpmA rpsP rplE fabG rplD
26	(rplW--rplW)(rplV--rplV)(rpsC--rpsC)(rplP--rplP)	rplW	rplW
27	(infB--infB)(pnp--pnp)		yaeT rfaD fdoI atpH
28	(aceF--aceF)(aceE--aceE)		rpmE rpmC yjgF ybbM ompN ompS rpsJ
29	(rpsR--rpsR)(rplI--rplI)	rpsF rpsP	rplJ
30	(rplM--rplM)(rpmB--rpmB)(rplI--rplI)(rpsF--rpsF)	yajC rpmF rpsR rpsP rpsI	rplS rplL rplN
31	(rpsJ--rpsJ)(rplK--rplK)(rplA--rplA)(rplC--rplC)(rplD--rplD)(rplW--rplW)(rplN--rplN)(rpsR--rpsR)(rpsF--rpsF)(rimM--rimM)(rpmD--rpmD)	rplE rpoA rpsN rpsS	STM3631 speE rpsQ rplP rplV rplS rplM rplL rpsM rplJ rplI rpsG rpmA rpsP rplF rpoB fabG rpsL
32	(dusB--yhdG)(rpsJ--rpsJ)(rpsB--rpsB)(rplK--rplK)(rplA--rplA)(rplC--rplC)(rplD--rplD)(rplW--rplW)(rplV--rplV)(rpsC--rpsC)(rplN--rplN)(rplE--rplE)(rplP--rplP)(rplQ--rplQ)(rpmA--rpmA)(rpmB--rpmB)(rpsR--rpsR)(nusG--nusG)(rplR--rplR)(tsf--tsf)(rplS--rplS)(trmD--trmD)(rpsF--rpsF)(pyrH--pyrH)(tig--tig)(rimM--rimM)(yceD--yceD)(rpmD--rpmD)	apt rpsO accC yajC rpmF rpsI rpoA rpsN priB rpsS truB plsX fabH rnpA bipA	yrbG STM3631 yidC yaeT purA gyrA glnA ackA tuf kbl speE eno adk rplO rpsQ rplM rplL rpsM rplJ rplI rpsG glmS rplU rpsP rpsD rplF rpoB fabG fusA secY rpsK rpsL rplB yhbC obgE uppS murA rfbD atpG atpH fumB
33	(rpsG--rpsG)(rpsJ--rpsJ)(rpsB--rpsB)(atpA--atpA)(rplK--rplK)(rplA--rplA)(rpoB--rpoB)(rplC--rplC)(rplD--rplD)(rplW--rplW)(rplB--rplB)(rplV--rplV)(rpsC--rpsC)(rpsM--rpsM)(rpsK--rpsK)(rplM--rplM)(rpsI--rpsI)(gyrA--gyrA)(rplP--rplP)(rplO--rplO)(secY--secY)(rpmA--rpmA)(yebC--yebC)(atpG--atpG)(rpmB--rpmB)(rpsR--rpsR)(rplJ--rplJ)(rplR--rplR)(tsf--tsf)(rplS--rplS)(trmD--trmD)(rpsF--rpsF)(speE--speE)(accC…	rpsT apt yeiP rpsO purB tktA folD accB guaA cld valS mipA accA yajC rpmF rpoA yfiO trxB aroC acpP rfbX rfbA rfbB atpD atpF tufA tufB atpB rpsH rpsE rpsN priB rpsS rplQ fabD dacA glnS efp lysS infB truB lpxD mltD pheS mdoG nusA plsX fabH fklB asnS tolB panB yhgF yieG atpC ybgF yijP mltC ydgH pncB yfgM yfgL guaB atpE cyoB cyoA cyoD cyoC speD potD potC	dcm STM3631 yidC purA suhB
			aspS ffh cspB nlpI glnA yceD ackA thrS pyrG tuf kbl eno rpsQ rplL rplN rplI glmS rplU rpsP rplF fabG rpsL yhbC rfaD purF obgE murA atpH fumB ppa ygfB
34	(rfaQ--rfaC)(tatB--tatB)	yfhQ rfaG
35	(yfhQ--lasT)(rfaQ--rfaQ)	tatB rfaG	tilS
36	(fbaA--fbaB)(ptsH--ptsO)(focA--yfdC)	pgk	STM3193 STM1368 marT flhD
37	(rfaD--rfbJ)(rfaF--rfaC)		yaeB gcvT mreB udhA epd hemB yebU
38	(cydA--cydA)(cydB--cydB)
39	(appC--cydA)(appB--cydB)	hyaF hyaB mdtF yhiD
40	(rrmJ--rrmJ)(clpX--clpX)	hfq clpP miaA	rpoD dnaJ
41	(groS--groES)(dnaK--dnaK)(dnaJ--dnaJ)(clpB--clpB)(hslU--hslU)(hslV--hslV)	htpG groL	clpP msrA clpX prlC htpX
42	(hslU--hslU)(hslV--hslV)
43	(hslR--yrfH)(hslO--hslO)		ybeD yccV marA marR ldhA ycjX nudF
44	(ibpA--STM1251)(groS--groES)(rrmJ--rrmJ)(miaA--miaA)(dnaK--dnaK)(lon--lon)(dnaJ--dnaJ)(grpE--grpE)(hslR--yrfH)(hslU--hslU)(hslO--hslO)(yheL--yheL)(hslJ--hslJ)(hslV--hslV)	infA prfC htpG groL clpB ldhA rimI	STM3135 msrA rpoD rpoH ybbN ybeD prlC htpX yccV holC STM4030.S katG topA STM4031 hfq STM0014 ycjX nudF yqiB tlpA ycjF STM2175 STM0018 PSLT047 ybeY phoL bssS STM2186 mutM parA
45	(cyoB--cyoB)(cyoA--cyoA)		acnB yibN
46	(rffE--wecB)(rffD--wecC)		aefA ubiB recQ
47	(rffA--rfbH)(rffH--rfbA)		dapD oafA serS yeeF rfbC rfaI ybhC
48	(nrdF--nrdB)(nrdE--nrdA)		flgG pykF STM4417 rob aspC fliG
49	(flgG--flgG)(flgF--flgF)		flgC fliG
50	(flgE--flgE)(flgB--flgB)(flgD--flgD)		fliJ fliM mig-14 pmrD
51	(fliH--fliH)(fliG--fliG)(flgC--flgC)(flgE--flgE)(fliF--fliF)(flgD--flgD)(fliM--fliM)(flgH--flgH)(flgG--flgG)(flgF--flgF)	fliA flgA motB cheR fliL fliN	pyrC flgB fliJ mig-14 pmrD fliI ycaJ gst aspC pps slyB
52	(fliH--fliH)(fliS--fliS)(fliG--fliG)(flgC--flgC)(flgB--flgB)(flgG--flgG)	fliA fliZ flgF flgE flgD flgA fliC flgM fliL	mig-14
53	(fliG--fliG)(fliF--fliF)(fliM--fliM)(fliN--fliN)	fliH fliL	srfC flgB flgD fliI
54	(fliI--fliI)(fliG--fliG)(fliF--fliF)(flgB--flgB)(flgD--flgD)(fliM--fliM)(fliN--fliN)	flgF flgG flgE cheW tap flhB flgJ flgH fliJ fliK cheR cheB fliQ flhC flhD fliH fliL	srfC
55	(metK--metK)(metN--sfbB)	metJ	maf yejK hemK
56	(mdh--mdh)(gltA--gltA)	dppA acnB livJ livK
57	(yeaA--yeaA)(gltA--gltA)(icd--icdA)	sdhD sdhA yeaC	mdh ugpB acs cspD nanT
58	(sdhB--sdhB)(sdhA--sdhA)		yaeH gltI dadA
59	(rhaB--fucK)(idnT--dsdX)	frwB rhaA soxR fucP rhaS rhaD
60	(mrdA--mrdA)(ybeA--ybeA)	ybeB	ybbO
61	(sucC--sucC)(sucD--sucD)(sucB--sucB)	sucA
62	(ygcE--STM3781)(ygeX--ilvA)	phnG yjcQ yfbN yhfT phnK ulaD
63	(pstC--pstC)(pstB--pstB)	pstA pstS phoU	cobU dcuB
64	(yqeF--yqeF)(dctA--dctA)	aldA	putP fadB spr dadA
65	(ychF--ychF)(dut--dut)	fabI ttk hemL
66	(smtA--tehB)(yfgA--yfgA)	mukF ftsB uvrY dnaE holA
67	(treC--treC)(hofC--hofC)	treB ybbM pbpC fimH panF
68	(fixB--ydiR)(sfmH--bcfA)	phnF uidB
69	(frvR--STM2344)(torT--rbsB)	ybbW glvC ulaF yejH nfrB fdhD
70	(fimD--stfC)(fimF--bcfE)	fimC	STM0718
71	(aldA--hpaE)(yadI--STM3772)	yqeF dctA	STM1539 STM2750
72	(sgbH--STM2755)(citG--citG2)(uidB--yihO)	yfdO ydfU citE yfcT fixB phnF	yigN
73	(rbsC--rbsC)(srlR--deoR)	rbsB rbsK	yejE ygdQ STM1678
74	(caiC--menE)(rbsC--rbsC)	yedF gltF b0725	STM1110 STM2528
75	(yciF--yciF)(yciF--yciE)(yciG--yciG)	yebS ydgG yjiJ trpD yfaD sapC
76	(yicG--yadS)(insE-3--STM2768)(insE-5--STM2768)	ycgG yfcQ insD-5 yibJ yfjS gspD gspK nudD yphB insG	yieG
