# Supplementary material for: Genome-Scale Co-Expression Network Comparison across Escherichia coli and Salmonella enterica Serovar Typhimurium Reveals Significant Conservation at the Regulon Level of Local Regulators Despite Their Dissimilar Lifestyles
Source: PLoS One. 2014 Aug 7;9(8):e102871. doi: 10.1371/journal.pone.0102871 (PMC4125155; doi:10.1371/journal.pone.0102871)
Supplement: Table S7 — Detected conserved co-expressed modules across Escherichia coli k-12 substr. MG1655 and Salmonella enterica enterica serovar typhimurium 14028S by using COMODO. Module ID: ID assigned to the conserved module pair. Core part: homologous gene pairs found in core part of the conserved coexpressed modules. E. coli variable part: genes belonging to the variable part of the conserved modules in E. coli. S. enterica variable part: genes belonging to the variable part of the conserved modules in S. enterica. (XLS) [file pone.0102871.s007.xls]

## Sheet: Sheet1
Module ID	core part	E. coli variable part	S. enterica variable part
1	(basR--phoP)(kdpE--phoP)(ddpX--pdgL)	zraR yfbE ddpC ycdL astE astD ddpA kdpB kdpC	STM3595
2	(ugpE--ugpE)(ugpA--ugpA)	glcD
3	(malF--ugpA)(malK--ugpC)	lamB malM	ugpE
4	(malF--malF)(malG--malG)	malK lamB malM
5	(nrfC--STM2529)(nrfD--nrfD)(nrfA--nrfA)	nrfB	STM0271 nrfB nrfC STM4306 yhbV garR garL
6	(dmsB--dmsB)(frdB--frdB)(frdC--frdC)		frdD
7	(dmsB--dmsB)(fdnH--dmsB)(nrfC--dmsB)(frdB--frdB)(adiY--STM0563)(frdC--frdC)	yqgA yeiL yicC narJ narI glpC hycE yjiL	yhiI dmsA frdA STM1499 STM1147 narQ dmsC frdD ompW yhiH
8	(fimZ--narP)(ycbF--stfD)		phnT phnW ubiA ybdG yccV yjgA
9	(narJ--narJ)(narI--narI)		narH
10	(yedY--STM3377)(yedZ--STM3378)
11	(ygbL--ygbL)(araG--mglA)(lsrA--mglA)(araG--rbsA)(lsrA--rbsA)(lsrC--rbsC)(lsrD--rbsC)(araF--mglB)(araF--rbsB)(mglC--mglC)	prpR b4485 uxuB idnK uidB agaV yjjM ydcU lldP uxaC yagE nanE uxuA	yjcO rspA STM2575 yehT dctA radC ygbK sdaB spoT fruR yehU rbsD
12	(mglA--mglA)(mglB--mglB)		mglC
13	(lsrB--rbsB)(lsrR--ydeW)	lsrK	rbsC
14	(lsrC--ydeY)(lsrD--ydeY)(lsrC--ydeZ)(lsrD--ydeZ)	uxaC	ego
15	(ygbL--ygbL)(ygbK--ygbK)		ygbJ
16	(rbsC--rbsC)(rbsB--rbsB)		ydeW
17	(araG--mglA)(araF--mglB)	prpR b4485	mglC
18	(lsrK--ydeV)(lsrA--ego)(lsrC--ydeY)(lsrC--ydeZ)(lsrF--yneB)(lsrB--yneA)	lsrR lsrG	slrB STM4071 STM4535 STM4536 STM4537 STM4538 STM4539 yneC
19	(araG--ego)(lsrD--ydeY)(lsrD--ydeZ)	prpR araF b4485 yahD uxuB
20	(lsrC--rbsC)(lsrD--rbsC)(mglB--rbsB)(lsrB--rbsB)(lsrR--ydeW)	ytfJ lsrK lsrA lsrG lsrF lldP uxaC uxaA yagE exuT galS nanE nanA uxuA
21	(lsrA--mglA)(mglA--mglA)(lsrA--rbsA)(mglA--rbsA)(lsrC--rbsC)(lsrD--rbsC)(galS--fruR)(mglB--mglB)(lsrB--mglB)(mglB--rbsB)(lsrB--rbsB)	tnaA yfcI ytfQ ybaW srlE srlA ytfJ lsrR lsrK lsrG lsrF lldP uxaC uxaA yagE exuT nanE nanA uxuA yajB ygbL	yjcO rspA STM2575 yehT mglC dctA radC sdaB yehU rbsD
22	(fliP--fliP)(fliF--fliF)(fliO--fliO)	fliR	flgH flgI flgJ fliM fliN
23	(astE--astE)(astB--astB)(astC--argD)(astC--argD)	zraS	astD
24	(ydcU--potB)(ydcT--potA)
25	(yciH--yciH)(pyrF--pyrF)		potD
26	(thyA--thyA)(lgt--lgt)		amiC cysS rfbB rfaL hsdM dut
27	(rpsL--rpsL)(rpsG--rpsG)(rpsM--rpsM)(rpsK--rpsK)(fusA--fusA)(rpsD--rpsD)	rpsH rplF rpsE infC rplU rpoB
28	(rpsJ--rpsJ)(rplK--rplK)(rplA--rplA)(rplC--rplC)(rplW--rplW)(rplB--rplB)(rplV--rplV)(rpsC--rpsC)(rpsH--rpsH)(rplP--rplP)(rplS--rplS)(trmD--trmD)(priB--priB)	rplO rpsN rplR rpsS rplQ tig tsf	rimM rpsP rplD rplF rplE rpsF rpsR
29	(rpsJ--rpsJ)(rpsB--rpsB)(rplK--rplK)(rplA--rplA)(rplC--rplC)(rplW--rplW)(rplB--rplB)(rplV--rplV)(rpsC--rpsC)(rpsH--rpsH)(rplF--rplF)(rpsE--rpsE)(rpsM--rpsM)(rplP--rplP)(rplO--rplO)(secY--secY)(rplJ--rplJ)(rplR--rplR)(tsf--tsf)(rplS--rplS)(trmD--trmD)(tig--tig)(priB--priB)	atpF atpG rpsK rpsD rpmA rplU rpsN fabD	rimM rpsP rplD rplE rpsF rpsR rpoA rplX rpsI rplM rpmD rplN rplI rpsS rpsQ rpsG rpsL rfbI
30	(yebC--yebC)(nudB--ntpA)		tig rplJ
31	(yfgL--yfgL)(yfgM--yfgM)		secF fklB murA rfbD
32	(trmH--spoU)(recG--recG)		yhcM gppA pyrE rcsC
33	(rep--rep)(gidA--gidA)(srmB--srmB)(proY--pheP)(trmA--trmA)	recQ dnaX ycbZ envC rnhB ybeA mrdA yojL yegD hscA holD yciV insB-3	yneH
34	(rimI--rimI)(holD--holD)
35	(sdaC--sdaC)(sdaB--sdaB)
36	(truB--truB)(infB--infB)	pnp	rbfA
37	(mrdA--mrdA)(ybeA--ybeA)	ybeB
38	(yliG--yliG)(ydcP--yegQ)	ygiQ msbA potA yccW recQ
39	(rpsJ--rpsJ)(rpsB--rpsB)(rplK--rplK)(rplA--rplA)(rplC--rplC)(rplD--rplD)(rplW--rplW)(rplV--rplV)(rpsC--rpsC)(rplN--rplN)(rplE--rplE)(rpsI--rpsI)(truB--truB)(rpsS--rpsS)(rplP--rplP)(rpoA--rpoA)(rplQ--rplQ)(rpsR--rpsR)(rplR--rplR)(tsf--tsf)(rpmF--rpmF)(rplS--rplS)(trmD--trmD)(rpsF--rpsF)(tig--tig)(rimM--rimM)(yceD--yceD)(rpmD--rpmD)(priB--priB)	apt rpsO accC pyrH yajC rpmB nusG rpmA rpsN plsX fabH dusB rnpA bipA	rpsP rplB rplF rpsH rplX rplM secY rplO rpsE rplI rpsQ rpmC rpsD fusA rpsG rpsL rpsK rpsM rpoB rfbM rplL rpmJ infB nusA
40	(ispU--uppS)(plsX--plsX)	aroB fabH
41	(yfgB--yfgB)(yegQ--yegQ)	b4469 obgE yhbE	STM1457 gyrB
42	(ychF--ychF)(argS--argS)(ispU--uppS)(dusB--yhdG)(yjbN--yhdG)(dusB--yjbN)(yjbN--yjbN)(hisS--hisS)(gyrA--parC)(parC--parC)(ribF--ribF)(rep--rep)(rpmA--rpmA)(rpmB--rpmB)(rpmH--rpmH)(nusG--nusG)(rplU--rplU)(cmk--cmk)(pitA--pitA)(spoT--spoT)(aroB--aroB)(plsX--plsX)(gidA--gidA)(rimI--rimI)(suhB--suhB)(uup--ybiT)(ybiT--ybiT)(yheS--ybiT)(uup--uup)(ybiT--uup)(yheS--uup)(uup--yheS)(ybiT--yheS)(yheS--yheS)(…	ygdL yebA yeeF proQ yeiP ygiQ yliG yccW mreC dnaN sspB tatB trmU ksgA fabF pyrG glyQ rpsK rpsB trmD rpsN rplK priB rpsJ rplQ rplS rho dacA tig tsf aspS truB secE mltD tgt rpmJ rpoC nlpI rpoZ rnc tolQ rpmI cydD cydC yhbC dnaX prfA b4469 yfgB obgE yhbE pcnB dnaG dnaA infA lepA prfC nusB mioC bipA topA yciC xseB dnaB ispA ansA thiI ycbY xseA recB murG yhdE rnhB dnaE holA yggW yggV mrdA yeiR yojL lpx…	rpsT accA speD speE ydaO yajC secD lysP ycfU yebU gsk mrcA lolD pheS lpxK ycbY fabA ygiR STM3841 fabZ fabH secF fklB murA yfgL rfbD yfgM endA aas btuB radA ycfW spoU pdhR yneH STM4205 ycaO fadD yrbA panF yjeA rph yhjJ kdtA yjgQ uppP yjgP gidB mdfA yfaZ hemK sseB hcaT ptr dsbB yibK yaeQ rnt pth sbcD STM0835 yigC yoaA ampG dacB avtA mepA yojI thyA dut mukE adk yeeF yjeM yhiN recF slpA ispH yaeL rps…
43	(truD--truD)(ispD--ispD)	spoT nusB surE	ispF
44	(rluA--rluC)(ypjD--corE)	yfjD	imp ftsN ppiA yjeK yfiC
45	(tyrP--yhjV)(ansP--proY)	dusC cmr bglF
46	(rrmA--rrmA)(ansP--proY)(potB--potB)	lpxK yojI fhuC	queA potA yfaZ
47	(ychF--ychF)(pheS--pheS)(argS--argS)(ispU--uppS)(ydaO--ydaO)(dusB--yhdG)(yjbN--yhdG)(dusB--yjbN)(yjbN--yjbN)(rpsL--rpsL)(rpsG--rpsG)(rpsJ--rpsJ)(rplK--rplK)(rplA--rplA)(rplC--rplC)(rplW--rplW)(rplB--rplB)(rplV--rplV)(rplN--rplN)(rplE--rplE)(rpsH--rpsH)(rplF--rplF)(rpsM--rpsM)(rpsK--rpsK)(rplM--rplM)(rpsI--rpsI)(hisS--hisS)(rsmB--sun)(gyrA--gyrA)(parC--gyrA)(gyrA--parC)(parC--parC)(ribF--ribF)(rpl…	ygdL xerD yeeF proQ rpsO rpmE ygiQ yccW pldA rdgC yceA b1903 rluB yccF accC tyrS rpmF rpmD tatA b3837 yihE lipA rbfA psd ppiD yrbE dfp ubiE ubiG flk udk gidB mreC dnaN ribE gyrB yfhQ ftsY sspB tatB ubiB sspA trmU ksgA yadG kdsC gmk mutL nagC smpB fabF map phnA visC yqcC yggJ rlpA glyS atpB rpsD fusA rpsE rpsB rpsN rplR rpsS rplP rpsC rplQ rho tsf glnS rpoB aspS lysS pnp infB truB lpxD mltD rpmJ r…	pyrD purR aroK speD speE hpt rpmG lysP ycfU corE yebU gsk mrcA lolD lpxK ycbY fabA ygiR STM3841 fabZ secF murA rfbD endA aas btuB radA ycfW yneH STM4204 STM4205 fadD panF yhjJ kdtA yjgQ uppP yjgP gidB mdfA yfaZ glpG yfjD sseB hcaT ptr artM artQ btuF ybiR ybiF dsbB yibK imp ftsN yjeK yaeQ pth flk thiI STM0835 STM2225 yigC yoaA bisC yjdB yjeT yajG prfB fhuA coaA amiC rnb proQ yggS yhfC ampG dacB av…
48	(potB--potB)(potC--potC)	lolE	potA dnaA yciL
49	(hcaR--STM0014)(mhpR--kdgR)		miaB STM2449.S
50	(hcaR--yafC)(feaR--STM0581)	yeaT
51	(lsrK--fucK)(lsrK--ydeV)(lsrB--rbsB)(lsrR--ydeW)		STM0041 orf408 hutH yjcH STM4536 STM4537 fucI STM1543 rbsC allC STM3193 putP STM2742 STM2754
52	(lsrF--yneB)(lsrB--yneA)	lsrK lsrG
53	(rbsC--ydeY)(rbsC--ydeZ)(rbsB--yneA)		STM4071 STM4535 STM4536 STM4537 STM4539 yneB
54	(lldD--lldD)(lldR--lldR)		lldP
55	(wcaL--wcaL)(wcaL--wcaI)(wcaL--wcaC)(fcl--wcaG)(wcaA--wcaE)(wcaE--wcaE)(wcaA--wcaA)(wcaE--wcaA)(wza--wza)	yjhF hcaB yeiC atoA ygfQ bcsZ wzc ynjC	manA fliR wcaM gmd wcaJ cpsG wcaF wcaH wzc wcaK wcaB wzxC manC yjbE yjbF wcaD yjbH yjbG rcsA
56	(nikE--STM1259)(nikC--STM1257)		STM1256 STM1258
57	(yliC--yliC)(yliB--yliB)	yliA yliD cysC
58	(yliC--STM1256)(yliA--STM1258)(yliD--STM1257)	yliB
59	(hcr--hcr)(hcp--hcp)
60	(hmp--hcr)(ytfE--ytfE)		hcp STM1808
61	(hycF--hycF)(hycG--hycG)	hycA hycD hycB
62	(menB--menB)(menC--menC)		menE
63	(djlA--djlA)(yigZ--yigZ)		tyrB corE yfjD yjeK fruR
64	(pstC--pstC)(pstA--pstA)(pstB--pstB)	pstS
65	(moaE--MoaE)(moaC--moaC)
66	(cobS--cobS)(cobU--cobU)		tatE cbiE cbiP cbiO cbiQ ccmG
67	(ybhS--yadH)(ybhF--yadG)
68	(fre--asrB)(yedJ--yedJ)	aaeR yhcN	yecN
69	(ydgG--perM)(yebS--pqiA)	ydhJ	mrdB yhdP pheT cydD STM1555
70	(csgG--csgG)(csgD--csgD)		STM0893 STM0898 STM0920 nanH treC STM0913
71	(murF--murF)(xerC--xerC)	mrdB dnaE	murE recJ STM4494
72	(hybG--hybG)(hybD--hybD)		hybE hybC hybB hybA hypO
73	(hypC--hypC)(hypE--hypE)		hypD
74	(hypC--hypC)(hypB--hypB)(hypD--hypD)	hybO
75	(hyaD--STM1536)(hyaC--STM1537)		STM1533 STM1534 STM1535 STM1538 STM1539
76	(hyaB--STM1538)(hyaA--STM1539)
77	(hybG--hybG)(hybC--hybC)(hyaD--hybD)(hybO--hypO)	yccC hyaC hyaF mdtF appC ybaT gss adiC	hybE hybB hybA
78	(hybG--hypC)(hybF--hypA)(hybF--hypA)	hybD	nirD hypB
79	(hypC--hybG)(hybO--hypO)(hybB--hybB)	hypE hybA	hybE hybD hybC hybA
80	(hyaB--STM1538)(hyaD--STM1536)(hyaA--STM1539)(hybO--STM1539)	gadA slp hyaC hyaE hyaF mdtE mdtF yhiF gadE yhiD appC appB ybaT
81	(hyaA--hypO)(hybO--hypO)(gadE--sdiA)(yhiF--sdiA)	gadA slp hyaD hyaC hyaE hyaF hyaB mdtE mdtF yhiD appC appB ybaT	modA tcp
82	(yiiT--ybdQ)(yiiT--ynaF)(yiiT--ydaA)(yiiT--uspA)(yiiS--yfcZ)	hdhA rpsQ hlyE	yaaA ihfA bssR yhbH ybjP bolA STM3778 ybbK ybfA ydcF sodB mscL
83	(ybbK--ybbK)(uspG--ynaF)
84	(tktB--tktB)(poxB--poxB)(talA--talA)(otsA--otsA)(hchA--yhbO)(ycaC--STM0950)(treA--treA)(ygaU--ygaU)(otsB--otsB)(yncB--yncB)(elaB--elaB)(ygaM--elaB)(yqjD--elaB)(elaB--ygaM)(ygaM--ygaM)(yqjD--ygaM)(elaB--yqjD)(ygaM--yqjD)(yqjD--yqjD)	msyB dkgA ynhG ydiZ wrbA osmC yqjC dps ybjP osmE ydhS	STM0359 ybdR ybhP yeaH sodC fbaB msyB yhcO yehZ yeaG katE STM4519 blc dld oat dlhH yohF yqjE STM1558 STM1559 STM1560 yghA
85	(uspA--ydaA)(uspA--uspA)(qor--yhdH)		orf319 yeeZ yjbQ cysQ ybeL yafV frsA yfcF STM0327
86	(uspA--yecG)(qor--yhdH)		ytfB yegW
87	(glgP--glgP)(glgA--glgA)
88	(glgB--glgB)(glgX--glgX)	glgC
89	(tktB--tktB)(poxB--poxB)(talA--talA)(amyA--amyA)(otsA--otsA)(wrbA--wraB)(dkgA--dkgA)(hchA--yhbO)(yhbO--yhbO)(ycaC--STM0950)(ygaU--ygaU)(otsB--otsB)(sodC--sodC)(sodC--sodC)(yncB--yncB)(osmY--osmY)(ybaY--ybaY)(elaB--elaB)(yqjD--elaB)(elaB--ygaM)(yqjD--ygaM)(elaB--yqjD)(yqjD--yqjD)(yqjE--yqjE)	yceK msyB cbpA pfkB fbaB ydiZ osmC cfa yqjC yghA dps ybjP	STM0359 ybdR ybhP ybhN yccJ yeaH ycgB STM2668 ydeI fbaB msyB yhcO yehZ yeaG treA katE STM4519 blc dld oat dlhH yohF ycaP STM1558 STM1559 STM1560 STM4562 glgP glgA ggt yahO yghA ybgS osmE yebF yqjG fic ugpB ybhO
90	(yqjD--yqjD)(yqjE--yqjE)	yqjC yghA
91	(tktB--tktB)(poxB--poxB)(glgP--glgP)(talA--talA)(glgB--STM1560)(glgB--glgB)(glgA--glgA)(amyA--amyA)(otsA--otsA)(ysgA--dlhH)(yqjG--yqjG)(qor--qor)(yhdH--qor)(wrbA--wraB)(dkgA--dkgA)(hchA--yhbO)(yhbO--yhbO)(katE--katE)(yahK--yjgB)(pfkB--pfkB)(ycaC--STM0950)(ycaC--slsA)(treA--treA)(treF--treA)(ygaU--ygaU)(yehZ--yehZ)(otsB--otsB)(sodC--sodC)(sodC--sodC)(yncB--yncB)(bfr--bfr)(yeaG--yeaG)(osmY--osmY)(e…	narZ yceK msyB ynhG yohF yhjG fic aidB yccX cbpA ltaE fbaB ydiZ osmC cfa yqjC yghA dps ybjP ybaY osmE sra acnA ydhS ydhF gadW yjdI yjdC ygdI ybgA ushA pgm ldcC gadB hdeB ybaS ydgA ybhE luxS dtd glgC	ptrB yqjC yajB rihC ftsZ fumC STM0359 ybdR ybhP ybhN yegS yccJ yeaH ycgB STM2668 ydeI fbaB msyB yhcO STM4519 blc dld yohF STM0951 yedP STM2655 STM2789 ygaF ycaP STM1558 STM1559 STM4562 glgX STM1561 ggt yehY yhhT STM3681 yghA yjdC ugpB ydiV STM3775 ybhO ybhL ydiZ STM1491
92	(uspA--ynaF)(uspA--yecG)(uspA--uspA)(qor--yhdH)(ampD--ampD)	cpxR	smg smf yafV ytfB yegW yfcH STM0327 yfiA yihD yjgD yjbD yhbS yhbT bioD ynaJ ychH ilvY
93	(glgP--glgP)(glgB--glgB)(glgA--glgA)(glgX--glgX)	glgC	yjgB
94	(cspA--cspB)(ddg--ddg)	fadR
95	(yfcY--yqeF)(yfcY--fadA)(kduD--ucpA)	melA fadB alx yeaU	tsx fadB
96	(torD--torD)(ygiV--sbmC)		yshA STM2902 STM4217 ulaD
97	(yebG--yebG)(sulA--sulA)	recN dinB	cydA cydB
98	(umuC--dinP)(umuD--lexA)
99	(dinB--umuC)(umuC--umuC)(dinB--umuC)(umuC--umuC)(polB--polB)	truA prsA b0159 uvrB recA lexA sulA recN yebG recX uvrA	STM1309 ahpC
100	(dinB--dinP)(umuC--dinP)(lexA--lexA)(umuD--lexA)	recA sulA recN yebG recX
101	(dinB--umuC)(umuC--umuC)(dinB--umuC)(umuC--umuC)(ruvA--ruvA)	b0159 uvrB recA lexA sulA recN yebG recX umuD ruvB	ydhD fimY STM1309 yehS cadC
102	(nagB--nagB)(nagA--nagA)
103	(narY--narY)(narZ--narZ)
104	(narH--narY)(narH--narH)(narG--narG)	ydfZ	yfaW narI narJ
105	(narK--narK)(narG--narG)
106	(ybdL--ybdL)(metA--metA)	metR
107	(metE--metE)(metC--metC)(metF--metF)(metA--metA)	metQ	ybdL
108	(metK--metK)(metE--metE)(metB--metC)(metC--metC)(metF--metF)(metQ--metQ)(metA--metA)	serC ydiJ yqgD metI purL purK purF purT purH metL	ybdL mtlD
109	(nlpA--metQ)(cusC--tolC)	trpD yhjE cusF	grxB
110	(serA--serA)(metE--metE)	ybiC asd ysgA	dapB pepN
111	(yafV--yafV)(gst--yfcF)(ytfB--ytfB)	ybeL fic mak	frsA yhdH yecG yegW yfcH
112	(accC--accC)(accB--accB)	pyrH
113	(trxB--trxB)(fabI--fabI)		rpoD pykF mrp gnd lysS yiaF
114	(mrp--mrp)(fabI--fabI)	trxB yrbB yrbC hemB dcrB
115	(rfaG--rfaK)(rfaG--rfaB)(tatB--tatA)(tatB--tatB)	yfhQ rfaQ	rfaP STM4417 yibR rfaJ rfaI
116	(ftsY--ftsY)(tatB--tatA)(tatB--tatB)	sspB ubiB sspA	tatA
117	(atpD--atpD)(atpG--atpG)(atpF--atpF)	atpA	atpH atpE
118	(gltX--glnS)(leuS--leuS)	metG	proS valS mdoG smp
119	(hflC--hflK)(hflK--hflK)(hflC--hflC)(hflK--hflC)		yfgL yfgM usg emrB ispD truD ispF
120	(aceF--aceF)(aceE--aceE)
121	(cydA--STM0360)(cydB--STM0361)
122	(cydA--cydA)(cydA--STM1792)(cydB--cydB)(cydB--STM1793)		ybgE ybgT
123	(appC--STM0360)(appB--STM0361)	hyaF hyaB mdtF yhiD
124	(appC--cydA)(appC--STM1792)(appB--cydB)(appB--STM1793)	hyaF hyaB mdtF yhiD	ybgE ybgT
125	(rpmI--rpmI)(rplT--rplT)	rpsK secY rplJ
126	(nusA--nusA)(yhbC--yhbC)
127	(gapA--gapA)(tpiA--tpiA)	glyA eno	bglA
128	(tpiA--tpiA)(pgi--pgi)		pepD gsp gapA bglA
129	(epd--gapA)(gapA--gapA)(pgk--pgk)(tpiA--tpiA)(fbaA--fba)	tktA focA ptsH	pepD pgi cfa yheT ppx pykA kdpD
130	(epd--gapA)(gapA--gapA)(ptsH--ptsH)	tktA focA fbaA pgk tpiA	ptsI
131	(gapA--gapA)(glyA--glyA)(eno--eno)(tpiA--tpiA)(pgi--pgi)(ptsI--ptsI)(galE--galE)	atpG pflB sodB ygcQ adhE	yeaA ompA galP yheT ppx pgk pykA ppiB ompX galM mfd tktA galT yjgF lpxO
132	(adhE--pduP)(adhE--pduQ)(ygcQ--ydiR)	zwf	pduC fimZ STM1911 pduO STM3256 STM3631
133	(yecD--yecD)(yecE--yecE)
134	(yheN--yheN)(yheO--yheO)
135	(ybgF--ybgF)(yijP--yijP)	mltC	proB yebR ansA alaS
136	(hupA--hupB)(hupB--hupB)(hupA--hupA)(hupB--hupA)
137	(nuoB--nuoB)(nuoA--nuoA)		nuoC
138	(sucC--sucC)(sucB--sucB)(sucA--kgd)
139	(nuoJ--nuoJ)(nuoH--nuoH)(nuoM--nuoM)(nuoI--nuoI)(nuoF--nuoF)(nuoE--nuoE)	nuoN nuoK	nuoN nuoL nuoG
140	(sucC--sucC)(nuoB--nuoB)(sucB--sucB)(sucA--kgd)(nuoK--nuoK)(nuoA--nuoA)(nuoJ--nuoJ)(nuoH--nuoH)(nuoM--nuoM)(nuoL--nuoL)(nuoI--nuoI)(nuoF--nuoF)(nuoE--nuoE)	rplA gapA cyoB cyoA nuoN nuoG nuoC	purG potF acnB sdhC sdhD sdhA sdhB dadA udhA nuoN nuoG STM0356 nuoC RecD STM1538
141	(yraO--yraO)(yraP--yraP)	surA
142	(rffE--wecB)(murC--murC)	rffD rffG uup	menF
143	(murG--murG)(murC--murC)
144	(rffD--wecC)(rffG--rffG)	rffE
145	(rffA--wecE)(rffG--rffG)(wzxE--wzxE)	rffD rffH murC	murD wecD
146	(rfbB--rffG)(rfbX--wzxE)	rfbA rfbD	STM3927 wecC
147	(hslR--yrfH)(hslO--hslO)		yrfG
148	(frmA--STM1627)(frmR--STM1628)
149	(ahpC--ahpC)(ahpF--ahpF)	yqjI
150	(yggV--yggV)(yggW--yggW)	recQ recG	tolR yggU
151	(hemN--yggW)(dxs--dxs)	uvrY	yaeB yrdC
152	(yrdC--yrdC)(dxs--dxs)	aroE fabA	yaeB
153	(tmk--tdk)(hscA--hscA)		yabI uppS plsX yceG holB dnaE
154	(rsxB--ydgM)(rsxA--STM1459)
155	(yqgF--yqgF)(yqgE--yqgE)	iclR
156	(fabB--fabF)(ybaB--ybaB)		glyQ accC glyS yjjK alaS
157	(nrdF--nrdB)(nrdE--nrdA)		STM4496
158	(nrdB--nrdB)(nrdA--nrdA)	fabI trxB	STM4496
159	(nrdH--nrdH)(nrdI--nrdI)
160	(nrdF--nrdF)(nrdE--nrdE)(nrdH--nrdH)(nrdI--nrdI)
161	(exbB--tolQ)(exbD--tolR)
162	(tonB--tonB)(exbB--exbB)(exbD--exbD)	feoB	ybjG bfd fhuF
163	(feoB--feoB)(feoA--feoA)
164	(malK--malK)(lamB--lamB)	malM
165	(malP--malP)(lamB--lamB)	malQ	malE malK malM
166	(tar--trg)(trg--trg)(tsr--trg)(tar--STM3152)(trg--STM3152)(tsr--STM3152)(tar--STM3216)(trg--STM3216)(tsr--STM3216)	flgI yhjH flgM ymdA	yhjH aer
167	(tap--trg)(tsr--trg)(tap--STM1657)(tsr--STM1657)(tap--STM3152)(tsr--STM3152)(tap--STM3216)(tsr--STM3216)(flgK--flgK)(flgL--flgL)(fliC--flgL)(flgL--fliC)(fliC--fliC)(fliD--fliD)(ycgR--ycgR)	cheA cheZ cheW	yhjH STM2314 modB modC yghW aer tsr STM1300 fliS fliZ mtgA
168	(tap--trg)(tar--trg)(tsr--trg)(tap--STM3152)(tar--STM3152)(tsr--STM3152)(tap--STM3216)(tar--STM3216)(tsr--STM3216)(fliA--fliA)(flgK--flgK)(flgA--flgA)(fliH--fliH)(flgL--flgL)(fliC--flgL)(flgL--fliC)(fliC--fliC)(fliD--fliD)(cheR--cheR)(motB--motB)(fliS--fliS)(fliG--fliG)(flgC--flgC)(fliL--fliL)(flgE--flgE)(flgB--flgB)(flgD--flgD)(fliM--fliM)(fliN--fliN)(flgH--flgH)(flgG--flgG)(flgF--flgF)	fliZ yhjH cheA cheW cheY flgM	motA modB modC ycgR tsr fliT fliZ fliB STM3155 fliJ fliE flgI flgJ fliF srfA srfB srfC fliI flhB
169	(tap--trg)(tar--trg)(tsr--trg)(tap--cheM)(tar--cheM)(tsr--cheM)(tap--STM3152)(tar--STM3152)(tsr--STM3152)(tap--STM3216)(tar--STM3216)(tsr--STM3216)(fliA--fliA)(flgK--flgK)(flgL--flgL)(fliC--flgL)(flgL--fliC)(fliC--fliC)(fliD--fliD)(fliS--fliS)(flgE--flgE)(flgD--flgD)(flgF--flgF)(ycgR--ycgR)	fliZ flgG flgB flgC yhjH cheA cheZ cheY	cheR motA yhjH STM2314 motB modB modC aer tsr fliT fliZ fliB STM3154 fliJ flgA fliH
170	(kdsB--kdsB)(ycaR--ycaR)	rpiA rcsB b3007	ribA
171	(fimA--bcfD)(fimI--bcfD)(fimA--stfA)(fimI--stfA)		yegV thiM STM3863 yiiG STM4309 glxR STM2739
172	(manX--STM4535)(manX--STM4536)(manY--STM4537)		STM4539
173	(manY--manY)(manZ--manZ)	manX	manX
174	(gatB--STM3783)(gatC--STM3782)	gatA	glpB
175	(livJ--livJ)(livK--livJ)(ompF--nmpC)	ompT gdhA	fdnH fdnG
176	(thiC--thiC)(thiF--thiF)	thiG
177	(thiE--thiE)(thiC--thiC)(thiF--thiF)(nmpC--STM0509)(ompF--STM0509)	gdhA thiG thiH livM livH livF livK
178	(serC--serC)(ppc--ppc)		dapD lysC
179	(serA--serA)(dapB--dapB)	dapD pnuC modF aroP	serC
180	(ycdW--serA)(nadE--nadE)(aspC--aspC)(serC--serC)(ppc--ppc)	uspA tiaE mscS amn ybiC	glyA ilvE ompA dapD lysC ygdH yeiG STM4272
181	(thrB--thrB)(thrC--thrC)	thrA
182	(livH--livH)(livM--livM)		livG
183	(pntB--pntB)(pntA--pntA)
184	(ilvD--ilvD)(ilvA--ilvA)
185	(leuC--leuC)(leuB--leuB)	leuA
186	(ilvB--ilvI)(ilvN--ilvH)
187	(hisC--hisC)(hisA--hisA)(hisF--hisF)(hisH--hisH)(hisD--hisD)	hisB	hisB hisI
188	(pyrB--pyrB)(pyrI--pyrI)
189	(purH--purH)(purD--purD)(carA--carA)(pyrB--pyrB)(pyrI--pyrI)	lysA pyrC pyrD codB codA yjgF carB uraA yeaD C184	purK purE
190	(purH--purH)(purD--purD)(pyrD--pyrD)(pyrC--pyrC)(carA--carA)(pyrB--pyrB)(codB--codB)(pyrI--pyrI)(uraA--yicE)	lysA codA yjgF carB yeaD	purK purE purN yjcD yieG cvpA purM purG yieH purT gcvP gcvH gcvT ydcI STM3633
191	(sdhB--sdhB)(sdhA--sdhA)		sdhC sdhD
192	(sdhB--sdhB)(icd--icdA)(sdhA--sdhA)(sdhD--sdhD)+B189	yhjE yeaC yeaA	acnB sdhC dadA
193	(yeeD--yedF)(yeeE--yedE)	cysI
194	(degQ--degQ)(ydjA--ydjA)	msrA amn C193	yieF minD
195	(glnP--gltK)(glnP--gltJ)(glnQ--gltL)
196	(glnA--glnA)(glnP--glnP)(glnH--glnH)(glnQ--glnQ)
197	(glnG--glnG)(glnL--glnL)
198	(acrA--acrA)(yihX--yrfG)		ygdE lipB rdgC
199	(nikA--STM1255)(yhbU--yhbU)	nirB
200	(yhbS--yhbS)(yhbT--yhbT)
201	(gldA--gldA)(gldA--gldA)(pepE--pepE)	yaaX frdA ynjE nirD eutC	gutQ yhiH hypC STM1665 selB
202	(yihO--yicJ)(eutJ--eutJ)	yafZ	STM1677
203	(fixB--fixB)(uidB--yicJ)	phnF C198	STM0016 eutJ STM2179 STM1677
204	(rpe--rpe)(trpS--trpS)	yjjK	yciK yedE iadA yieH gph
205	(cyoE--cyoE)(cyoB--cyoB)(cyoC--cyoC)(cyoD--cyoD)
206	(oppD--dppD)(oppB--dppB)(oppC--dppC)(oppF--dppF)
207	(dppD--dppD)(dppB--dppB)(dppC--dppC)(dppF--dppF)	aceK
208	(ddpD--dppD)(ddpC--dppC)	tauC tauA	dppF dppB
209	(purF--purF)(purC--purC)	purE purL purK purH C207
210	(purK--purK)(purT--purT)(purF--purF)(purE--purE)(purH--purH)(purC--purC)	metK purL	carA purN cvpA purM purG purD folD purB yigI
211	(argH--argH)(argA--argB)(argB--argB)	argD argI argC argG artJ argF
212	(yfbH--STM2300)(eptA--yjdB)	tauB	ais yfbE pmrF yfbG arnT
213	(intD--STM1005)(ycgE--STM1266)(sbcB--sbcB)	yrdD zur	ogt STM1485 STM2840
214	(intB--STM1005)(soxR--STM1266)(zntR--STM1266)	dsdC sapB yejH mltB torR alkB	STM1485
215	(yqeF--fadI)(dctA--dctA)	aldA	malT fadH tctE
216	(truA--truA)(usg--usg)	hepA	ampG
217	(sufA--sufA)(sufC--sufC)(sufS--sufS)(sufD--sufB)(sufB--sufB)(sufD--sufD)(sufB--sufD)
218	(tolQ--tolQ)(tolR--tolR)	tolA
219	(proV--proV)(proW--proW)	proX C216
220	(fecC--fepD)(fecD--fepD)(fhuD--fhuD)(entE--entE)(entA--entA)(fecE--fhuC)(fhuC--fhuC)(fecE--fepC)(fhuC--fepC)(entC--entC)(ybdB--ybdB)(fes--fes)(yncE--STM1586)(fepB--fepB)(cirA--fepA)(fepA--fepA)(fepG--fepG)	yojI yeiB tonB fhuA entB entF fhuE fecR fecI nrdF yqjH ybdA coaA feoB b1017 b1016 fecB fecA ycdO fiu ybjE flhC	entB
221	(fecC--fhuB)(fecD--fhuB)(fecC--fepD)(fecD--fepD)(fecE--fhuC)(fecE--fepC)	fecB fecA ycdO	fhuD fepG ybdA
222	(entE--entE)(entA--entA)(entC--entC)(ybdB--ybdB)(fes--fes)(entD--entD)(cirA--fepA)(fepA--fepA)(cirA--cirA)(fepA--cirA)(fhuE--fhuE)	tonB fhuA yncE entB entF	entB
223	(gcvT--gcvT)(gcvH--gcvH)(gcvP--gcvP)
224	(potF--potF)(potG--potG)	nlpA aceB
225	(iscA--iscA)(gntY--iscA)(iscU--nifU)(iscS--nifS)	iscR
226	(iscA--iscA)(gntY--iscA)(hscB--hscB)(iscS--nifS)(iscR--yfhP)	iscU
227	(uspF--ybdQ)(uspF--ydaA)(yfiA--yhbH)	ychH yegS glgS cspD ygjR agp	bssR yhhA ydiH
228	(dmsA--dmsA)(dmsA--STM1498)(hypD--hypD)(dmsC--dmsC)(ynfH--dmsC)(dmsC--STM4307)(ynfH--STM4307)	cadB appC adiA ynfE ynfG ynfF ydjX	STM3073 STM2530 dmsB yhiH aegA hypC hypE nrfB STM4306 STM1665 pepE selB
229	(hinT--ycfF)(ycfL--ycfL)+B226	msrA tas C228	ycfM
230	(groS--groES)(dnaK--dnaK)(groL--groEL)(lon--lon)(dnaJ--dnaJ)(clpB--clpB)(grpE--grpE)(hslU--hslU)(hslV--hslV)	htpG	ybbN parA
231	(modC--modC)(modB--modB)	modA
232	(gntP--STM0860)(yjiS--yjiS)	b4482 yebB	STM2611.S pduX
233	(fimB--rsdB)(yahA--PSLT032)	yciI solA	ccdB PSLT030
234	(yciF--yciF)(yciF--yciE)(yciG--yciG)	yebS ydgG yjiJ trpD yfaD sapC	STM1731
235	(yjeE--yjeE)(amiB--amiB)	asnC yjeS	dapE yacF gpsA
236	(kbl--kbl)(tdh--tdh)	yhcN hemH yjeS ygcF kdgR
237	(hypA--hypA)(hypA--hypA)(hypB--hypB)	fdx hypD	nirD
238	(adiC--potE)(adiA--speF)	adiY	STM0699
239	(adiC--cadB)(adiA--cadA)	adiY
240	(frdA--frdA)(frdD--frdD)	ygdH C177	dmsB frdC frdB ompW
241	(nth--nth)(rsxC--STM1457)(rsxD--rnfD)(rsxE--ydgQ)		ydgP rpmE
242	(hemE--hemE)(frlR--phnR)	nfi
243	(cysK--cysK)(cysM--cysK)(cysK--cysM)(cysM--cysM)(cysI--cysI)(cysD--cysD)(cysH--cysD)(cysD--cysH)(cysH--cysH)(cysJ--cysJ)(cysC--cysC)(cysU--cysU)(cysA--cysA)(sbp--sbp)(ydjN--ydjN)(cysN--cysN)(cysP--cysP)(cysW--cysW)	yciW yeeE yeeD fliY yliB iaaA
244	(hisM--artM)(hisQ--artQ)	potH hisP
245	(hisM--hisM)(hisQ--hisQ)(hisP--hisP)	potH
246	(grxC--grxC)(secB--secB)	hemY rfaE
