# Supplementary material for: Genome-Scale Co-Expression Network Comparison across Escherichia coli and Salmonella enterica Serovar Typhimurium Reveals Significant Conservation at the Regulon Level of Local Regulators Despite Their Dissimilar Lifestyles
Source: PLoS One. 2014 Aug 7;9(8):e102871. doi: 10.1371/journal.pone.0102871 (PMC4125155; doi:10.1371/journal.pone.0102871)
Supplement: Table S8 — Comparing the detected co-expressed modules in the strain restricted compendia with the orgional heterogenous compendia. Each raw of this table consists of conserved co-expressed modules detected by COMODO applied over heterogenous compendia (Table S1), Escherichia coli k-12 substr. MG1655 and Salmonella enterica enterica serovar typhimurium LT2 (Table S5), Escherichia coli k-12 substr. MG1655 and Salmonella enterica enterica serovar typhimurium SL1344 (Table S6), and Escherichia coli k-12 substr. MG1655 and Salmonella enterica enterica serovar typhimurium 14028S (Table S7). The co-expressed modules in each row have some genes (at least one gene) in the core part in common with the core part of some other co-expressed modules in that row. This table facilitates the comparison of detected co-expressed in one COMODO experiment and across different COMODO experiments. In fact detected co-expressed modules usually were detected in most of the four experiments. This can show the stability of the results, as the most co-expressed modules detected in heterogenous compendia and strain restricted compendia were in common. (XLS) [file pone.0102871.s008.xls]

## Sheet: Sheet1
Module ID in Table S1	Module ID in Table S5	Module ID in Table S6	Module ID in Table S7
1,8	-	64	95 215
2	92	-	-
4	-	-	-
3 5 6 7 9 10 11 12	7 8 9 24	3 4 5 6 59 73 74	11 12 13 14 16 17 18 19 20 21 51 52 53 236
13	-		23
14	-	-	-
15 16	-	13 14	-
17 18 19 20 21 116 117 118 119 120	14 15 16 17 44 124 125 126	15 17	82 83 84 85 86 89 90 91 92 111 149 227
22	-	-	-
23 24	87 88	-	2 3 4 164 165
25 26	65 66 67	-	172 173
27 28	4	2	-
29	68	-	174
30	-	-	-
31	-	-	-
32	-	-	231
33	-	-	-
34 35 36 37 38 39 40 41 42 43 44 45 46 47 48 49 50 51 52 188 198	2 23 39 40 72 77 89 93	38 39 71	5 6 7 9 61 72 73 74 75 76 77 78 79 80 81 96 103 104 105 121 122 123 124 201 228 237 238 239 240
53 54 55 56 57	81 82	-	56 57 58 206 207 208
58	-	-	-
59	-	-	-
60	46 47	-	35
61	-	-	-
62	-	-	-
63	-	-	-
64	-	-	-
65 66	-	-	-
67	-	20 21	62
68	-	-	-
69 70	84	-	-
71	-	-	-
72 73 74 75 76	41 42 43	40 41 42 43 44	230
77 78 79 80 81 82 83 84 85 86 87 88 89 90 91 92 93 94 95 96 97 98 100 111 127 154 196 206 209	13 29 30 32 34 35 36 37 45 48 54 76 79 85 86 94 96 97 98 99 100 101 102 103 104 106 133 135 164 169 170 175 176 184 185 188	16 22 23 24 25 26 27 29 30 31 32 33 46 47	24 25 26 27 28 29 30 31 32 33 34 36 37 38 39 40 41 42 43 45 46 47 48 112 117 118 126 135 142 145 146 147 156 216
99 131 141 142 143 144 145	69 70 71 109 120 121 122 123	-	188 189 190 209 210
101	-	-	-
102	-	-	-
103	-	-	-
104	-	-	-
105	10 11	-	15
106	-	-	-
107	31 33	36	127 128 129 130 131
108	-	-	-
109 110 200	26 27 179	9 10	195 196 197
112	-	-	154
113	-	-	-
114	-	-	233
115	-	-	-
121	-	-	-
122	-	-	212
124 125	-	-	59 60
126	-	-	-
128	38 105	28	120
129	107	-	-
130	108	-	-
132 133	110 111	8	211
134 135	112 113 114	-	110 178 179 180
136	115	-	181
137	116	-	187
138 139	117 118	-	183 175
140	119	-	176 177
146	127	-	-
147 148 149	128 129	34 35 37	115 116
150 151	130 131	-	87 88 93
152	132	-	184
153	134	-	125
155 156 157 158 159	64 72 73 136 137 138 139 140	56 57 58 61	137 138 139 140 191 192
160 161 162	55 56 57 58 59 60 61 83 156 157 158	49 50 51 52 53 54	22 166 167 168 169
163	141	-	200
164	142	-	-
165	143	-	-
166	144	-	70
167 168 169 170 171 172 173 174 175	49 50 51 52 53 78 145 146 147 148 149 150 189	48	157 158 159 160 161 162 163 217 220 221 222
176	151	-	219
177	152	-	-
178 179 208	153 187	55	106 107 108 109 110
180 181	74 75 154 155	-	243
182	159	-	-
183	160	7	54
184 185	161 162	-	119
186	80 163	45	205
187	1 12 165	-	-
189	166	-	10
190	17 167	-	225 226
191	168	63	64
192 207	171 186	-	71 143 144
193	172	-	-
194 195	62 90 173 174	70	8 171 233
197	177	-	-
199	178	-	-
201	5 6 92 180	-	1 49 50
202	18 19 20 21 91 181	-	97 98 99 100 101
203	182	-	65
204	183	75	234
205	28	-	-
210	-	-	-
211	190	-	233
-	3	1	-
-	22	-	102
-	25	-	-
-	63	68	132
-	95	-	-
-	-	12	-
-	-	18	-
-	-	19	55
-	-	72	-
-	-	76	-
-	-	-	44
-	-	-	63
-	-	-	66
-	-	-	67
-	-	-	68
-	-	-	69
-	-	-	94
-	-	-	113 114
-	-	-	133
-	-	-	134
-	-	-	136
-	-	-	141
-	-	-	148
-	-	-	150 151 152
-	-	-	153
-	-	-	155
-	-	-	170
-	-	-	182 186
-	-	-	182
-	-	-	193
-	-	-	194
-	-	-	198
-	-	-	199
-	-	-	202 203
-	-	-	204
-	-	-	213 214
-	-	-	224
-	-	-	229
-	-	-	232
-	-	-	235
-	-	-	241
-	-	-	242
-	-	-	244 245
-	-	-	246
